# Supplementary material for: Trans-aconitic acid assimilation system as a widespread bacterial mechanism for environmental adaptation
Source: ISME J. 2024 Oct 7;18(1):wrae198. doi: 10.1093/ismejo/wrae198 (PMC11495376; doi:10.1093/ismejo/wrae198)
Supplement: TableS1_wrae198 [file tables1_wrae198.xlsx]

## Sheet: Sheet1
Table S1 Bacterial strains and plasmids used in this study
Strain	Description	Source
DH5α	E. coli cloning host	This lab
Rosetta (DE3)	E. coli protein expression host	"
C43 (DE3)	E. coli protein expression host	"
Rosetta-TarA	E. coli Rosetta expressing the TarA protein	This work
Rosetta-AI-4	E. coli Rosetta expressing the TarA homolog in 4# isolate (Aeromonas veroni sp.)	"
Rosetta-AI-7-1	E. coli Rosetta expressing the TarA homologs in 7# isolate (Pseudomonas plecoglossicida sp.)	"
Rosetta-AI-7-2		"
Rosetta-AI-16-1	E. coli Rosetta expressing the TarA homologs in 16# isolate (Pseudomonas viridiflava sp.)	"
Rosetta-AI-16-2		"
Rosetta-AI-22	E. coli Rosetta expressing the TarA homolog in 22 # isolate (Acinetobacter pittii sp.)	"
Rosetta-AI-23-1	E. coli Rosetta expressing the TarA homologs in 23# isolate (Glutamicibacter arilaitensis sp.)	"
Rosetta-AI-23-2		"
Rosetta-AI-32-1	E. coli Rosetta expressing the TarA homologs in 32# isolate (Pseudomonas protegens sp.)	"
Rosetta-AI-32-2		"
Rosetta-AI-32-3		"
Rosetta-AI-41-1	E. coli Rosetta expressing the TarA homologs in 41# isolate (Pseudomonas parafulva sp.)	"
Rosetta-AI-41-2		"
Rosetta-AI-68	E. coli Rosetta expressing the TarA homolog in 68# isolate (Priestia flexa sp.)	"
Rosetta-AI-69	E. coli Rosetta expressing the TarA homolog in 69# isolate (Bacillus altitudinis sp.)	"
Rosetta-AI-79	E. coli Rosetta expressing the TarA homolog in 79# isolate (Providencia rettgeri sp.)	"
Rosetta-TarR	E. coli Rosetta expressing the TarR	"
Rosetta-pET32a	E. coli Rosetta with the empty vector pET32a	"
Rosetta-TarRN1-91	E. coli Rosetta expressing the TarRN1-91	"
Rosetta-TarRC59-286	E. coli Rosetta expressing the TarRC59-286	"
C43-TarB	E. coli C43 expressing the TarB	"
FZB42	Bacillus velezensis, wild type, TAA assimilator, producer of lipopeptides and polyketides	Gift from Prof. Xuewen Gao
ΔtarA	tarA gene deletion mutant of strain FZB42	This work
ΔtarB	tarB gene deletion mutant of strain FZB42	"
ΔtarR	tarR gene deletion mutant of strain FZB42	"
CtarA	ΔtarA integrated with the plasmid pCtarA at amy gene locus	"
CtarB	ΔtarB integrated with the plasmid pCtarB at amy locus	"
CtarR	ΔtarR integrated with the plasmid pCtarR at amy locus	"
FZB42-TarB-GFP	FZB42 with the plasmid pTarB-GFP	"
FZB42-GFP	FZB42 with the plasmid pAD43-25	"
B. thuringiensis TbrA-TbrB	B. thruingiensis BMB171 strain containing the vector ptbrA-tbrB, TAA producer	This lab
B. thuringiensis TarA-TbrB	The tbrA ORF in B. thuringiensis TbrA-TbrB was replaced by the ORF of tarA gene of B. velezensis FZB42 strain	This work
B. velezensis TbrA-TarB	Th tarA ORF in B. velezensis FZB42 strain was replaced by the ORF of B. thruingiensis tbrA	"
Plasmid	Description	Source
pMD19-T	E. coli cloning vector	TaKaRa
pHT304	E. coli-B. thuringiensis shuttle vector	This lab
pΔtarA	tarA gene-knockout vector (T-simple)	This work
pΔtarB	tarB gene-knockout vector (T-simple)	"
pΔtarR	tarR gene-knockout vector (T-simple)	"
pCtarA	tarA complementation vector (T-simple), integrated at amyE locus	"
PCtarB	tarB complementation vector (T-simple), integrated at amyE locus	"
pCtarR	tarR complementation vector (T-simple), integrated at amyE locus	"
ptbrA-tbrB	TAA producing vector based on pHT304 that contains the complete tbr operon	This lab
ptarA-tbrB	A derivative of ptbrA-tbrB whose tbrA ORF was replaced by the tarA ORF	This work
ptarA-tbrA	An integrative vector (T-simple) that can replace the ORF of tarA by the tbrA ORF	"
pAD43-25	E. coli-B. velezensis shuttle vector with gfp gene	Gift from Prof. Xuewen Gao
pTarB-GFP	pAD43-25 vector expressing the fusion protein TarB-GFP	This work
pET32a	E. coli expression vector	TaKaRa
pET28b	E. coli expression vector	TaKaRa
pET32a-TarA	TarA protein expressing plasmid	This work
pET28b-TarR	TarR protein expressing plasmid	"
pET28b-TarRN1-91	TarRN1-91 protein expressing plasmid	"
pET28b-TarRC59-286	TarRC59-286 protein expressing plasmid	"
pET32a-AI-4	AI-4 protein expressing plasmid	"
pET32a-AI-7-1	AI-7-1 protein expressing plasmid	"
pET32a-AI-7-2	AI-7-2 protein expressing plasmid	"
pET32a-AI-16-1	AI-16-1 protein expressing plasmid	"
pET32a-AI-16-2	AI-16-2 protein expressing plasmid	"
pET32a-AI-22	AI-22 protein expressing plasmid	"
pET32a-AI-23-1	AI-23-1 protein expressing plasmid	"
pET32a-AI-23-2	AI-23-2 protein expressing plasmid	"
pET32a-AI-32-1	AI-32-1 protein expressing plasmid	"
pET32a-AI-32-2	AI-32-2 protein expressing plasmid	"
pET32a-AI-32-3	AI-32-3 protein expressing plasmid	"
pET32a-AI-41-1	AI-41-1 protein expressing plasmid	"
pET32a-AI-41-2	AI-41-2 protein expressing plasmid	"
pET32a-AI-68	AI-68 protein expressing plasmid	"
pET32a-AI-69	AI-69 protein expressing plasmid	"
pET32a-AI-79	AI-79 protein expressing plasmid	"
