# Supplementary material for: Trans-aconitic acid assimilation system as a widespread bacterial mechanism for environmental adaptation
Source: ISME J. 2024 Oct 7;18(1):wrae198. doi: 10.1093/ismejo/wrae198 (PMC11495376; doi:10.1093/ismejo/wrae198)
Supplement: TableS2_wrae198 [file tables2_wrae198.xlsx]

## Sheet: Sheet1
Table S2 Primers used in this study
Primer	Sequence (5'-3')	Description
P1	TATGGATCCGTCCTCACTGTTGATTTCAG	For deletion of tarA gene (P1 to P6)
P2	TCAATTTTATTAAAGTTCATGCTGTCTCATCCTTACATCA
P3	TGATGTAAGGATGAGACAGCATGAACTTTAATAAAATTGA
P4	GACTTGTCTGAAGACTGGTATTATAAAAGCCAGTCATTAG
P5	CTAATGACTGGCTTTTATAATACCAGTCTTCAGACAAGTC
P6	GCCGAGCTCGCTGGTTCAGGCAGTTCACC
P7	TATGGATCCACATCCAAGCGGCATTTTAG	For deletion of tarB gene (P7 to P12)
P8	GTCAAAGCCTTGTGTATCAACCGAGTATTTCTGGGTTCCA
P9	TGGAACCCAGAAATACTCGGTTGATACACAAGGCTTTGAC
P10	TCATCCTGCTGCATCTTTTGGTTTTCACCGTCATCACCGA
P11	TCGGTGATGACGGTGAAAACCAAAAGATGCAGCAGGATGA
P12	GAGCCGATGATGAAGATGGT
P13	TATGGATCCCAGCTTTTATTCCTTGAAGC	For deletion of tarR gene (P13 to P18)
P14	GTCAAAGCCTTGTGTATCAACCTGCAAGAGACATCAGCTC
P15	GAGCTGATGTCTCTTGCAGGTTGATACACAAGGCTTTGAC
P16	AATATTTTGGGGGATTTCATGTTTTCACCGTCATCACCGA
P17	TCGGTGATGACGGTGAAAACATGAAATCCCCCAAAATATT
P18	GTAACCGGCTCTTCAGCTTG
RACE-F	GACCACGCGTATCGATGTCGACTTTTTTTTTTTTTTTT	For TSS determination of the tar operon
RACE-R1	CTTCTGCTACGATCAC
RACE-R2	ACGGCAGAAGAGATAT
P19	TATGGATCCACTCCGCAGTCAGTCTTCAA	For tar operon complementation (P19 to P26)
P20	AGGCGGCAGAGCGATTATATCGTCAGAAATCGCGCCATAA
P21	TTATGGCGCGATTTCTGACGATATAATCGCTCTGCCGCCT
P22	ACCTAAGCATCCTTCAATCCTGATACACAGTTCCTCCCGG
P23	CCGGGAGGAACTGTGTATCAGGATTGAAGGATGCTTAGGT
P24	GTATTGACCGCAGTGATCGCCATGATTAACAATTATTAGA
P25	TCTAATAATTGTTAATCATGGCGATCACTGCGGTCAATAC
P26	GCCAAGCTTCCCTGCCTCCATCATGTTTG
P19	TATGGATCCACTCCGCAGTCAGTCTTCAA	For tarR complementation (P19, P24-P30)
P24	GTATTGACCGCAGTGATCGCCATGATTAACAATTATTAGA
P25	TCTAATAATTGTTAATCATGGCGATCACTGCGGTCAATAC
P26	GCCAAGCTTCCCTGCCTCCATCATGTTTG
P27	TGGTCTTCTGTATTGCGTGTCCGTCAGAAATCGCGCCATAA
P28	TTATGGCGCGATTTCTGACGGACACGCAATACAGAAGACCA
P29	ACCTAAGCATCCTTCAATCCGGTTTGTATCGTCTGGCATGT
P30	ACATGCCAGACGATACAAACCGGATTGAAGGATGCTTAGGT
F1	CCGTAGGCCCTTATGCTATTGAG	For analyzing tar operon (F1 to R2)
R1	CGCTGGAGATGAGATTAATGTTAG
F2	CAAAATCACCTGCCGTACCA
R2	GCGCCGATAAACATTCCGAA
P32	TGCACCATGGAAAAAGTTCCTGTAACCG	For TarA expression
P33	GCCCTCGAGACCAATGTGATTCAGCGTATT
P34	CATGCCATGGATGAAAAGGATTGGATT	For TarR expression
P35	CCGCTCGAGTGCTTTATTCCCATTCAAAAA
P36	CTTTAAGAAGGAGATATACCATGGGAATCAATGTAAATGCGTC	For TarB expression
P37	GTGGTGGTGGTGGTGGTGCTCGAGCAACTTTTGTTGCACGAAT
P38	CTTTAAGAAGGAGATATACCATGGATGAAAAGGATTGGA	For TarRN1-91 expression
P39	GTGGTGGTGGTGGTGGTGCTCGAGCCCGCTGACTTCATGG
P40	CTTTAAGAAGGAGATATACCATGGGATCAGAAGGTGAACATCTGG	For TarRC59-286 expression
P41	GTGGTGGTGGTGGTGGTGCTCGAGTGCTTTATTCCCATTCAAAAA
P42	TATGGATCCGATCGCCGTGACTTACAACC	For replacement of the tarA ORF by the tbrA ORF in B. velezensis
P43	GTCAAAGCCTTGTGTATCAAAATAGACCGCAATCACGTCG
P44	CGACGTGATTGCGGTCTATTTTGATACACAAGGCTTTGAC
P45	ATGAGGATGATCAATGCCGGGTTTTCACCGTCATCACCGA
P46	TCGGTGATGACGGTGAAAACCCGGCATTGATCATCCTCAT
P47	ACAAAACAAGGTATTTTCATGCTGTCTCATCCTTACATCA
P48	TGATGTAAGGATGAGACAGCATGAAAATACCTTGTTTTGT
P49	GACTTGTCTGAAGACTGGTATCAAGGTATTATTAATTCGC
P50	GCGAATTAATAATACCTTGATACCAGTCTTCAGACAAGTC
P51	GCCAAGCTTTTTCGTGTCCAGCCATTTCG
P52	CGCGGATCCCCGTGAAGCGTCTCATCCTAG	For replacement of the tbrA ORF by the tarA ORF in B.thuringiensis
P53	ACAGGAACTTTTTCCATTTATTAGCATCTCCTTT
P54	AAAGGAGATGCTAATAAATGGAAAAAGTTCCTGT
P55	CGCGGATCCTTAACCAATGTGATTCAGC
P56	CTAGTCTAGATTTAAGAAGGAGATATACATATGATCAATGTAAATGCGTCT	For replacement of the gfp ORF on the pAD43-25 plasmid by the fusion ORF of tarB-gfp
P57	GCCACCTCCGCCTGAACCGCCTCCACCTGACAACTTTTGTTGCACGAATG
P58	TCAGGTGGAGGCGGTTCAGGCGGAGGTGGCATGAGTAAAGGAGAAG
P59	CCCAAGCTTGCATGCCTGCAGGAGATTTATTTGTATAGTTCATCCA
qtarA-F	GTTTCCCACTGGTCAGCC	For quantification of tarA, tarB, tarR expression level
qtarA-R	CCCCGTGTCCTCTGCTTT
qtarB-F	CTGCCTGAACCAGCTCCG
qtarB-R	AAGCTGCCCACATCGTCA
qtarR-F	TCCTGCCTGTCTACCTCCA
qtarR-R	GGACCTTCCCAAATTGCCG
q23S-F	CTAACCCGCCGCCCTTAT	Reference gene for qRT-PCR
q23S-R	CTGCGAATGATTTCCAAC
EMSA-tarA-F	ATGAAATCCCCCAAAATATT	For amplifying 5'-FAM-PtarA
EMSA-tarA-R	(5' FAM)-GCTGTCTCATCCTTACATCA
EMSA-16S-F	AGCGAAAATATTTTTTAAAA	For amplifying 5'-FAM-P16S rRDNA
EMSA-16S-R	(5' FAM)-GTAGTTTGACTGACTACGCA
4-F	CCGACGACGACGACAAGGCCATGGCCCACCAACCACAAG	For AI-4 expression
4-R	GTGGTGGTGGTGGTGGTGCTCGAGGAAGGCATCTCCCGGTAC
7-1-F	CCGACGACGACGACAAGGCCATGGGACAACGAATTCCTTGCGTA	For AI-7-1 expression
7-1-R	GTGGTGGTGGTGGTGGTGCTCGAGCCCCGCCAACCTGCGGAA
7-2-F	CCGACGACGACGACAAGGCCATGGCTCATGTACCGCAAGTAA	For AI-7-2 expression
7-2-R	GTGGTGGTGGTGGTGGTGCTCGAGGAAGCTATCGCCAGGCACG
16-1-F	CCGACGACGACGACAAGGCCATGGGACAACGAATTCCTTGCGTACTC	For AI-16-1 expression
16-1-R	GTGGTGGTGGTGGTGGTGCTCGAGCCCCGCCAACCTGCGGAAT
16-2-F	CCGACGACGACGACAAGGCCATGGCTCATGTACCGCAAGTAA	For AI-16-2 expression
16-2-R	GTGGTGGTGGTGGTGGTGCTCGAGGAAGCTATCGCCAGGCAC
22-F	CCGACGACGACGACAAGGCCATGGGAAGCTCAGTACCGCAAATTA	For AI-22 expression
22-R	GTGGTGGTGGTGGTGGTGCTCGAGGAAACTGTCACCTGGAAC
23-1-F	CCGACGACGACGACAAGGCCATGGGAAACATACAAGCTGAATGGAT	For AI-23-1 expression
23-1-R	GTGGTGGTGGTGGTGGTGCTCGAGGCGGCTGGCGCTTGCTAG
23-2-F	CCGACGACGACGACAAGGCCATGGGACGCGGGGGTACCAGCAAA	For AI-23-2 expression
23-2-R	GTGGTGGTGGTGGTGGTGCTCGAGATCTAGTTCGATGCCGTA
32-1-F	CCGACGACGACGACAAGGCCATGGGACAACGAATTCCTTGTGTG	For AI-32-1 expression
32-1-R	GTGGTGGTGGTGGTGGTGCTCGAGACCGGCTAGACGTTGTGC
32-2-F	CCGACGACGACGACAAGGCCATGGCATTCGTAGCGCAAA	For AI-32-2 expression
32-2-R	GTGGTGGTGGTGGTGGTGCTCGAGGAAACTGTCGCCGGGCAC
32-3-F	CCGACGACGACGACAAGGCCATGGGACCTGATCTGCCCAAGCCTGC	For AI-32-3 expression
32-3-R	GTGGTGGTGGTGGTGGTGCTCGAGCAAGGCGCCAAGGGCGGCGAT
41-1-F	CCGACGACGACGACAAGGCCATGGGACAACGAATTCCTTGCGTAC	For AI-41-1 expression
41-1-R	GTGGTGGTGGTGGTGGTGCTCGAGGCCAGCCAACCTGCGCAAG
41-2-F	CCGACGACGACGACAAGGCCATGGCACATGCACCTCAAATCAA	For AI-41-2 expression
41-2-R	GTGGTGGTGGTGGTGGTGCTCGAGGAAGCTATCACCAGGAACG
68-F	CCGACGACGACGACAAGGCCATGGGAAGAATTCCTGTAACGATTA	For AI-68 expression
68-R	GTGGTGGTGGTGGTGGTGCTCGAGCGCTAACTGGTGCGCAAC
69-F	CCGACGACGACGACAAGGCCATGGGAAGAAAAGTTCCAATCACAA	For AI-69 expression
69-R	GTGGTGGTGGTGGTGGTGCTCGAGTGCTTCTTTTTTTATTTGA
79-F	CCGACGACGACGACAAGGCCATGGGACGTGGCGGCACCTCGAAAG	For AI-79 expression
79-R	GTGGTGGTGGTGGTGGTGCTCGAGAGGAACGTACACATCGCCCT
Restriction sites are underlined.
