# Supplementary material for: Trans-aconitic acid assimilation system as a widespread bacterial mechanism for environmental adaptation
Source: ISME J. 2024 Oct 7;18(1):wrae198. doi: 10.1093/ismejo/wrae198 (PMC11495376; doi:10.1093/ismejo/wrae198)
Supplement: TableS3_wrae198 [file tables3_wrae198.xlsx]

## Sheet: Sheet1
Table S3 The chemical properties of soil used for bacterial growth and competition experiments
Physicochemical properties	Contents
pH	7.72 ± 0.03
Organic matter	17.90 ± 0.32 g/kg
Total N	1.15 ± 0.05 g/kg
Total P	0.81 ± 0.01 g/kg
Total K	11.98 ± 0.27g/kg
Available N	88.65 ± 1.74 mg/kg
Available P	54.31 ± 1.14 mg/kg
Available K	213.36 ± 5.19 mg/kg
