# Supplementary material for: Trans-aconitic acid assimilation system as a widespread bacterial mechanism for environmental adaptation
Source: ISME J. 2024 Oct 7;18(1):wrae198. doi: 10.1093/ismejo/wrae198 (PMC11495376; doi:10.1093/ismejo/wrae198)
Supplement: TableS4_20241002_wrae198 [file tables4_20241002_wrae198.xlsx]

## Sheet: Sheet1
Table S4 Summary information of the 32 environmental samples, 66 identified TAA-assimilating bacterial isolates, and 16 putative AI proteins
Strain No.	Source	Identified species based on 16S rRNA gene sequencing	Genus	Phylum	Species similarity		Predicted AI	Relative AI activity compared to TarA		Sequence similarity against TarA
					Coverage %	Identity%		Forward reaction %	Reverse reaction %	Coverage %	Identity %
1	Soil, around the building of Institute of Physical Culture of HBEU (Strain 1-5)	Lysinibacillus capsici strain anQ-h6	Lysinibacillus	Bacillota	100	100	-	-	-	-	-
2		Pseudomonas putida strain PV1	Pseudomonas	Pseudomonadota	100	99.92	-	-	-	-	-
3		Pseudomonas putida strain YM9	Pseudomonas	Pseudomonadota	100	100	-	-	-	-	-
4		Aeromonas veronii strain Ichip_C_3-7▲I [Ref. 35]	Aeromonas	Pseudomonadota	100	99.78	AI-4	3.45	8.58	96	35.43
5		Aeromonas sp. PT195	Aeromonas	Pseudomonadota	100	99.88	-	-	-	-	-
6	Soil, vegetable field (Strain 6-10)	Pseudomonas putida EC31	Pseudomonas	Pseudomonadota	100	100	-	-	-	-	-
7		Pseudomonas plecoglossicida strain C-B8A▲I [Ref. 36]	Pseudomonas	Pseudomonadota	100	100	AI-7-1	95.57	106.87	97	38.98
				Pseudomonadota			AI-7-2	2.1	14.69	96	36.13
8		Pseudomonas putida strain OS_Ep_PPA_8	Pseudomonas	Pseudomonadota	100	99.92	-	-	-	-	-
9		Pseudomonas putida WAB1869	Pseudomonas	Pseudomonadota	100	99.92	-	-	-	-	-
10		Pseudomonas asiatica strain C1	Pseudomonas	Pseudomonadota	100	100	-	-	-	-	-
11	Soil, around the Tiangong building of HBEU (Strain 11-14)	Pseudomonas putida strain DQ1	Pseudomonas	Pseudomonadota	100	100	-	-	-	-	-
12		Pseudomonas putida strain W5	Pseudomonas	Pseudomonadota	100	100	-	-	-	-	-
13		Pseudomonas putida strain 15420352	Pseudomonas	Pseudomonadota	100	100	-	-	-	-	-
14		Pseudomonas putida strain YLB43	Pseudomonas	Pseudomonadota	100	99.92	-	-	-	-	-
15	Soil, around the building of Life Science and Technology of HBEU (Strain 15-17)	Pseudomonas monteilii strain H2013	Pseudomonas	Pseudomonadota	100	100	-	-	-	-	-
16		Pseudomonas viridiflava strain Atecer10B▲II [Ref. 34]	Pseudomonas	Pseudomonadota	100	100	AI-16-1	88.04	114.78	97	38.98
			Pseudomonas	Pseudomonadota			AI-16-2	2.75	21.28	96	35.86
17		Pseudomonas koreensis strain 96E19	Pseudomonas	Pseudomonadota	100	99.92	-	-	-	-	-
19	Soil, city virescence belt (Strain 19-20)	Glutamicibacter mishrai strain S5-52	Glutamicibacter	Actinomycetota	100	100	-	-	-	-	-
20		Lysinibacillus fusiformis strain P-R2A48	Lysinibacillus	Bacillota	100	100	-	-	-	-	-
21	Soil, river levee of Houhu Lake (Strain 21-23)	Pseudomonas putida strain RCB671	Pseudomonas	Pseudomonadota	100	100	-	-	-	-	-
22		Acinetobacter pittii strain bac73▲I [Ref. 37]	Acinetobacter	Pseudomonadota	100	100	AI-22	8.18	24.65	96	37.01
23		Glutamicibacter arilaitensis strain ebst40*II [Ref. 40]	Glutamicibacter	Actinomycetota	100	100	AI-23-1	102.54	99.14	94	36.26
							AI-23-2	3.25	85.67	45	34.44
24	Soil, aound the Chunhui Lake (Strain 24-27)	Pseudomonas putida strain S28	Pseudomonas	Pseudomonadota	100	100	-	-	-	-	-
25		Pseudomonas plecoglossicida strain BGRI EBC SK18-T10	Pseudomonas	Pseudomonadota	100	100	-	-	-	-	-
26		Pseudomonas putida TS312	Pseudomonas	Pseudomonadota	100	100	-	-	-	-	-
27		Pseudomonas cuatrocienegasensis strain KR2-17	Pseudomonas	Pseudomonadota	99	99.77	-	-	-	-	-
28	Water, Gutterway-1 (Strain 28-29)	Pseudomonas mendocina strain PC1	Pseudomonas	Pseudomonadota	99	99.85	-	-	-	-	-
29		Pseudomonas cuatrocienegasensis strain KR2M-19	Pseudomonas	Pseudomonadota	100	100	-	-	-	-	-
31	Water, Gutterway-2	Pseudomonas sp. strain C6-1	Pseudomonas	Pseudomonadota	100	100	-	-	-	-	-
32	Water, Chunhui Lake (Strain 32-35)	Pseudomonas protegens strain H407*II [Ref. 41]	Pseudomonas	Pseudomonadota	95	99.79	AI-32-1	101.45	11.6	99	38.32
							AI-32-2	4.06	37.95	96	37.34
							AI-32-3	34.65	97.36	85	29.41
33		Pseudomonas sp. strain VAN110-12i	Pseudomonas	Pseudomonadota	99	100	-	-	-	-	-
34		Pseudomonas mendocina strain YL-75	Pseudomonas	Pseudomonadota	100	100	-	-	-	-	-
35		Pseudomonas mendocina strain YL-75	Pseudomonas	Pseudomonadota	100	100	-	-	-	-	-
37	Water, Houhu Lake (Strain 37-39)	Pseudomonas chlororaphis strain 14D6	Pseudomonas	Pseudomonadota	100	99.68	-	-	-	-	-
38		Pseudomonas sp. 14jan04	Pseudomonas	Pseudomonadota	100	99.78	-	-	-	-	-
39		Pseudomonas koreensis strain WL233	Pseudomonas	Pseudomonadota	100	99.89	-	-	-	-	-
40	Water, Sanshengting fountain in HBEU	Pseudomonas sp. strain VAN110-12i	Pseudomonas	Pseudomonadota	100	99.15	-	-	-	-	-
41	Canal mud, Laohuan River (Strain 41-44)	Pseudomonas parafulva strain OsEnb_ALM_C17*II [Ref. 42]	Pseudomonas	Pseudomonadota	100	100	AI-41-1	101.35	16.37	97	40.59
							AI-41-2	3.02	0	96	36.88
43		Pseudomonas pudita strain OsEnb_PLM_15P11	Pseudomonas	Pseudomonadota	100	100	-	-	-	-	-
44		Pseudomonas putida strain NES-ERY-2	Pseudomonas	Pseudomonadota	100	99.93	-	-	-	-	-
46	Sugar cane Root (Strain 46-47)	Pseudomonas sp. strain B15	Pseudomonas	Pseudomonadota	99	100	-	-	-	-	-
47		Pseudomonas putida strain B4	Pseudomonas	Pseudomonadota	99	99.93	-	-	-	-	-
48	Corn stigma-1 (Strain 48-53)	Enterobacter sp. 18A13	Enterobacteria	Pseudomonadota	100	100	-	-	-	-	-
50		Stenotrophomonas maltophilia strain NEB515	Stenotrophomonas	Pseudomonadota	100	100	-	-	-	-	-
53		Stenotrophomonas maltophilia strain SVIA2	Stenotrophomonas	Pseudomonadota	100	99.93	-	-	-	-	-
54	Corn leaf-1	Pseudomonas parafulva strain JBCS1880	Pseudomonas	Pseudomonadota	100	99.87	-	-	-	-	-
55	Soil, waste land	Bacillus flexus strain VL2	Priestia	Bacillota	99	100	-	-	-	-	-
56	pig manure	Pantoea agglomerans strain XJ2*II [Ref. 43]	Pantoea	Pseudomonadota	99	100	No homolog	-	·	-	-
57	Soil, sorghum field	Pseudomonas putida strain R51	Pseudomonas	Pseudomonadota	99	100	-	-	-	-	-
58	Soil, oil rape field	Pseudomonas putida TCu-CK1	Pseudomonas	Pseudomonadota	100	100	-	-	-	-	-
60	Soil, barren mountain (Strain 60-62)	Serratia marcescens strain KS10▲I [Ref. 38]	Serratia	Pseudomonadota	100	100	No homolog	-	-	-	-
61		Pseudomonas putida GB-1	Pseudomonas	Pseudomonadota	99	100	-	-	-	-	-
62		Pseudomonas putida strain E41	Pseudomonas	Pseudomonadota	100	99.93	-	-	-	-	-
64	Straw bale	Pseudomonas plecoglossicida strain PB5	Pseudomonas	Pseudomonadota	99	99.93	-	-	-	-	-
66	Water, rice field	Pseudomonas sp. S150	Pseudomonas	Pseudomonadota	99	99.93	-	-	-	-	-
67	Pond sludge	Pseudomonas sp. R-41390	Pseudomonas	Pseudomonadota	99	99.93	-	-	-	-	-
68	Canal mud, Yangtze River	Priestia flexa strain Antcr29III [Ref. 45]	Priestia	Bacillota	100	100	AI-68	96.43	97.46	98	63.69
69	Rice field mud	Bacillus altitudinis strain SCu11*II [Ref. 44]	Bacillus	Bacillota	99	100	AI-69	99.86	86.1	97	60.98
72	Corn leaf-2 (Strain 72 and 75)	Stenotrophomonas maltophilia strain PEG-42	Stenotrophomonas	Pseudomonadota	99	100	-	-	-	-	-
75		Providencia rettgeri strain KM4	Providencia	Pseudomonadota	100	99.87	-	-	-	-	-
76	Sugar cane leaf (Strain 76-77)	Pseudomonas sp. IAC-BECa141	Pseudomonas	Pseudomonadota	99	100	-	-	-	-	-
77		Pseudomonas sp. IAC-BECa141	Pseudomonas	Pseudomonadota	99	100	-	-	-	-	-
79	Corn leaf-3	Providencia rettgeri strain 9923▲I [Ref. 39]	Providencia	Pseudomonadota	99	99.93	AI-79	0.67	0.35	99	38.5
80	Corn stigma-2	Stenotrophomonas maltophilia strain FDAARGOS_649	Stenotrophomonas	Pseudomonadota	100	100	-	-	-	-	-
81	Corn leaf-4	Pseudomonas parafulva strain CRS01-1	Pseudomonas	Pseudomonadota	99	99.87	-	-	-	-	-
82	Corn stigma-3	Pantoea ananatis strain OC5a	Pantoea	Pseudomonadota	99	99.79	-	-	-	-	-
* or ▲, indicate growth-promoting or pathogenic ecotypes respectively. Species in the ‘Identified species’ column with gray background, indicate selection of this species for AI expression and activity measurement. I, II, and III, indicate animal-associated, plant-associated and free-living styles, respectively, which were assessed according to published researches, and referenced. FR, forward re…
