# Supplementary material for: Trans-aconitic acid assimilation system as a widespread bacterial mechanism for environmental adaptation
Source: ISME J. 2024 Oct 7;18(1):wrae198. doi: 10.1093/ismejo/wrae198 (PMC11495376; doi:10.1093/ismejo/wrae198)
Supplement: TableS5_wrae198 [file tables5_wrae198.xlsx]

## Sheet: Sheet1
Table S5 Kinetic parameters of B. velezensis TarA and B. thuringiensis TbrA
TarA	Substrates	Km (mM)	vmax (mM·s-1)	kcat (s-1)	kcat/Km (s-1·mM-1)
	CAA	27.08	3.22 × 10-2	79.03	2.92
	TAA	171.45	4.82 × 10-2	59.17	3.45 × 10-1
TbrA*	Substrates	Km (mM)	vmax (μM·s-1)	kcat (s-1)	kcat/Km (s-1·mM-1)
	CAA	6.25	1.39	4.08	0.65
	TAA	71.5	4.17	12.25	0.17
*, data are cited from Ref. [50]
