# Supplementary material for: Trans-aconitic acid assimilation system as a widespread bacterial mechanism for environmental adaptation
Source: ISME J. 2024 Oct 7;18(1):wrae198. doi: 10.1093/ismejo/wrae198 (PMC11495376; doi:10.1093/ismejo/wrae198)
Supplement: TableS6_wrae198 [file tables6_wrae198.xlsx]

## Sheet: Bacteria targets list
Table S6 List of phylogeny distribution of TAA assimilation genes in bacteria
Taxaid	Phylum	Class	Order	Family	Genus	Species	Homolog-type	Homolog-containing			Identity against B. velezensis Tar proteins
								tarA	tarB	tarR	TarA (%)	TarB (%)	TarR (%)
23	Pseudomonadota	Gammaproteobacteria	Alteromonadales	Shewanellaceae	Shewanella	Shewanella colwelliana	tarA	Yes	No	No	35	-	-
24	Pseudomonadota	Gammaproteobacteria	Alteromonadales	Shewanellaceae	Shewanella	Shewanella putrefaciens	tarA	Yes	No	No	36.65	-	-
25	Pseudomonadota	Gammaproteobacteria	Alteromonadales	Shewanellaceae	Shewanella	Shewanella hanedai	tarA	Yes	No	No	22.22	-	-
61	Pseudomonadota	Betaproteobacteria	Neisseriales	Neisseriaceae	Vitreoscilla	Vitreoscilla stercoraria	tarA	Yes	No	No	35.29	-	-
63	Pseudomonadota	Betaproteobacteria	Neisseriales	Neisseriaceae	Vitreoscilla	Vitreoscilla filiformis	tarA	Yes	No	No	36.18	-	-
192	Pseudomonadota	Alphaproteobacteria	Rhodospirillales	Azospirillaceae	Azospirillum	Azospirillum brasilense	tarA	Yes	No	No	57.14	-	-
193	Pseudomonadota	Alphaproteobacteria	Rhodospirillales	Azospirillaceae	Azospirillum	Azospirillum lipoferum	tarRAB	Yes	Yes	Yes	39.84	31.47	36.21
227	Pseudomonadota	Gammaproteobacteria	Alteromonadales	Pseudoalteromonadaceae	Pseudoalteromonas	Pseudoalteromonas carrageenovora	tarA	Yes	No	No	37.67	-	-
252	Pseudomonadota	Gammaproteobacteria	Oceanospirillales	Halomonadaceae	Halomonas	Halomonas halmophila	tarA	Yes	No	No	21.74	-	-
285	Pseudomonadota	Betaproteobacteria	Burkholderiales	Comamonadaceae	Comamonas	Comamonas testosteroni	tarRAB	Yes	Yes	Yes	55.56	30.85	38.46
292	Pseudomonadota	Betaproteobacteria	Burkholderiales	Burkholderiaceae	Burkholderia	Burkholderia cepacia	tarRAB	Yes	Yes	Yes	37.76	32.24	41.67
294	Pseudomonadota	Gammaproteobacteria	Pseudomonadales	Pseudomonadaceae	Pseudomonas	Pseudomonas fluorescens	tarRAB	Yes	Yes	Yes	37.08	31.73	37.88
296	Pseudomonadota	Gammaproteobacteria	Pseudomonadales	Pseudomonadaceae	Pseudomonas	Pseudomonas fragi	tarRAB	Yes	Yes	Yes	35.99	31.94	37.5
298	Pseudomonadota	Gammaproteobacteria	Pseudomonadales	Pseudomonadaceae	Pseudomonas	Pseudomonas marginalis	tarA	Yes	No	No	36.94	-	-
305	Pseudomonadota	Betaproteobacteria	Burkholderiales	Burkholderiaceae	Ralstonia	Ralstonia solanacearum	tarA	Yes	No	No	36.34	-	-
316	Pseudomonadota	Gammaproteobacteria	Pseudomonadales	Pseudomonadaceae	Stutzerimonas	Stutzerimonas stutzeri	tarRAB	Yes	Yes	Yes	36.75	37.68	36.11
317	Pseudomonadota	Gammaproteobacteria	Pseudomonadales	Pseudomonadaceae	Pseudomonas	Pseudomonas syringae	tarRAB	Yes	Yes	Yes	37.21	31.92	31.88
329	Pseudomonadota	Betaproteobacteria	Burkholderiales	Burkholderiaceae	Ralstonia	Ralstonia pickettii	tarA	Yes	No	No	37.6	-	-
337	Pseudomonadota	Betaproteobacteria	Burkholderiales	Burkholderiaceae	Burkholderia	Burkholderia glumae	tarRAB	Yes	Yes	Yes	37.44	33.85	36.13
353	Pseudomonadota	Gammaproteobacteria	Pseudomonadales	Pseudomonadaceae	Azotobacter	Azotobacter chroococcum	tarA	Yes	No	No	38.79	-	-
358	Pseudomonadota	Alphaproteobacteria	Hyphomicrobiales	Rhizobiaceae	Agrobacterium	Agrobacterium tumefaciens	tarA	Yes	No	No	39.3	-	-
359	Pseudomonadota	Alphaproteobacteria	Hyphomicrobiales	Rhizobiaceae	Agrobacterium	Agrobacterium rhizogenes	tarRAB	Yes	Yes	Yes	35.87	30.39	32.94
470	Pseudomonadota	Gammaproteobacteria	Moraxellales	Moraxellaceae	Acinetobacter	Acinetobacter baumannii	tarRAB	Yes	Yes	Yes	36.48	-	-
471	Pseudomonadota	Gammaproteobacteria	Moraxellales	Moraxellaceae	Acinetobacter	Acinetobacter calcoaceticus	tarA	Yes	No	No	36.48	30.25	36.77
477	Pseudomonadota	Gammaproteobacteria	Moraxellales	Moraxellaceae	Moraxella	Moraxella lacunata	tarA	Yes	No	No	34.19	-	-
480	Pseudomonadota	Gammaproteobacteria	Moraxellales	Moraxellaceae	Moraxella	Moraxella catarrhalis	tarRAB	Yes	Yes	Yes	55.56	-	-
484	Pseudomonadota	Betaproteobacteria	Neisseriales	Neisseriaceae	Neisseria	Neisseria flavescens	tarA	Yes	No	No	36.84	-	-
487	Pseudomonadota	Betaproteobacteria	Neisseriales	Neisseriaceae	Neisseria	Neisseria meningitidis	tarA	Yes	No	No	37.37	-	-
488	Pseudomonadota	Betaproteobacteria	Neisseriales	Neisseriaceae	Neisseria	Neisseria mucosa	tarRAB	Yes	Yes	Yes	37.9	-	-
490	Pseudomonadota	Betaproteobacteria	Neisseriales	Neisseriaceae	Neisseria	Neisseria sicca	tarA	Yes	No	No	37.11	-	-
492	Pseudomonadota	Betaproteobacteria	Neisseriales	Neisseriaceae	Neisseria	Neisseria animalis	tarA	Yes	No	No	35.05	-	-
493	Pseudomonadota	Betaproteobacteria	Neisseriales	Neisseriaceae	Neisseria	Neisseria canis	tarA	Yes	No	No	38.16	30.3	36.67
494	Pseudomonadota	Betaproteobacteria	Neisseriales	Neisseriaceae	Bergeriella	Bergeriella denitrificans	tarA	Yes	No	No	34.41	-	-
498	Pseudomonadota	Gammaproteobacteria	Moraxellales	Moraxellaceae	Psychrobacter	Psychrobacter immobilis	tarRAB	Yes	Yes	Yes	35.19	-	-
511	Pseudomonadota	Betaproteobacteria	Burkholderiales	Alcaligenaceae	Alcaligenes	Alcaligenes faecalis	tarRAB	Yes	Yes	Yes	43.88	30.48	34.88
518	Pseudomonadota	Betaproteobacteria	Burkholderiales	Alcaligenaceae	Bordetella	Bordetella bronchiseptica	tarRAB	Yes	Yes	Yes	35.29	-	-
519	Pseudomonadota	Betaproteobacteria	Burkholderiales	Alcaligenaceae	Bordetella	Bordetella parapertussis	tarRAB	Yes	Yes	Yes	35.29	-	-
520	Pseudomonadota	Betaproteobacteria	Burkholderiales	Alcaligenaceae	Bordetella	Bordetella pertussis	tarRAB	Yes	Yes	Yes	35.25	-	-
536	Pseudomonadota	Betaproteobacteria	Neisseriales	Chromobacteriaceae	Chromobacterium	Chromobacterium violaceum	tarA	Yes	No	No	36	-	-
546	Pseudomonadota	Gammaproteobacteria	Enterobacterales	Enterobacteriaceae	Citrobacter	Citrobacter freundii	tarRAB	Yes	Yes	Yes	39.08	31.84	33.33
548	Pseudomonadota	Gammaproteobacteria	Enterobacterales	Enterobacteriaceae	Klebsiella	Klebsiella aerogenes	tarA	Yes	No	No	37.63	30.62	33.65
564	Pseudomonadota	Gammaproteobacteria	Enterobacterales	Enterobacteriaceae	Escherichia	Escherichia fergusonii	tarRAB	Yes	Yes	Yes	39.63	30.77	35.59
571	Pseudomonadota	Gammaproteobacteria	Enterobacterales	Enterobacteriaceae	Klebsiella	Klebsiella oxytoca	tarRAB	Yes	Yes	Yes	39.79	32.43	36.67
575	Pseudomonadota	Gammaproteobacteria	Enterobacterales	Enterobacteriaceae	Raoultella	Raoultella planticola	tarRAB	Yes	Yes	Yes	36.69	31.97	35.71
577	Pseudomonadota	Gammaproteobacteria	Enterobacterales	Enterobacteriaceae	Raoultella	Raoultella terrigena	tarA	Yes	No	No	37.4	-	-
587	Pseudomonadota	Gammaproteobacteria	Enterobacterales	Morganellaceae	Providencia	Providencia rettgeri	tarA	Yes	No	No	39.02	40.48	34.78
588	Pseudomonadota	Gammaproteobacteria	Enterobacterales	Morganellaceae	Providencia	Providencia stuartii	tarA	Yes	No	No	38.11	-	-
621	Pseudomonadota	Gammaproteobacteria	Enterobacterales	Enterobacteriaceae	Shigella	Shigella boydii	tarA	Yes	No	No	40.54	32.81	35.59
622	Pseudomonadota	Gammaproteobacteria	Enterobacterales	Enterobacteriaceae	Shigella	Shigella dysenteriae	tarA	Yes	No	No	40.54	34.38	35.59
624	Pseudomonadota	Gammaproteobacteria	Enterobacterales	Enterobacteriaceae	Shigella	Shigella sonnei	tarA	Yes	No	No	40.54	32.81	35.59
636	Pseudomonadota	Gammaproteobacteria	Enterobacterales	Hafniaceae	Edwardsiella	Edwardsiella tarda	tarA	Yes	No	No	40.27	-	-
648	Pseudomonadota	Gammaproteobacteria	Aeromonadales	Aeromonadaceae	Aeromonas	Aeromonas caviae	tarA	Yes	No	No	36.36	-	-
649	Pseudomonadota	Gammaproteobacteria	Aeromonadales	Aeromonadaceae	Aeromonas	Aeromonas eucrenophila	tarA	Yes	No	No	36.36	-	-
651	Pseudomonadota	Gammaproteobacteria	Aeromonadales	Aeromonadaceae	Aeromonas	Aeromonas media	tarA	Yes	No	No	35.96	-	-
663	Pseudomonadota	Gammaproteobacteria	Vibrionales	Vibrionaceae	Vibrio	Vibrio alginolyticus	tarA	Yes	No	No	35.36	-	-
666	Pseudomonadota	Gammaproteobacteria	Vibrionales	Vibrionaceae	Vibrio	Vibrio cholerae	tarA	Yes	No	No	35.84	-	-
669	Pseudomonadota	Gammaproteobacteria	Vibrionales	Vibrionaceae	Vibrio	Vibrio harveyi	tarRAB	Yes	Yes	Yes	35.79	-	-
672	Pseudomonadota	Gammaproteobacteria	Vibrionales	Vibrionaceae	Vibrio	Vibrio vulnificus	tarA	Yes	No	No	36.32	-	-
675	Pseudomonadota	Gammaproteobacteria	Vibrionales	Vibrionaceae	Vibrio	Vibrio cincinnatiensis	tarA	Yes	No	No	36.84	-	-
676	Pseudomonadota	Gammaproteobacteria	Vibrionales	Vibrionaceae	Vibrio	Vibrio fluvialis	tarA	Yes	No	No	35.41	-	-
680	Pseudomonadota	Gammaproteobacteria	Vibrionales	Vibrionaceae	Vibrio	Vibrio campbellii	tarA	Yes	No	No	36.84	-	-
685	Pseudomonadota	Gammaproteobacteria	Vibrionales	Vibrionaceae	Vibrio	Vibrio diazotrophicus	tarA	Yes	No	No	21.05	-	-
687	Pseudomonadota	Gammaproteobacteria	Vibrionales	Vibrionaceae	Vibrio	Vibrio gazogenes	tarA	Yes	No	No	34.88	33.65	36.84
689	Pseudomonadota	Gammaproteobacteria	Vibrionales	Vibrionaceae	Vibrio	Vibrio mediterranei	tarA	Yes	No	No	36.94	-	-
723	Pseudomonadota	Gammaproteobacteria	Pasteurellales	Pasteurellaceae	Actinobacillus	Actinobacillus ureae	tarA	Yes	No	No	46.02	-	-
761	Pseudomonadota	Gammaproteobacteria	Pasteurellales	Pasteurellaceae	Pasteurella	Pasteurella testudinis	tarA	Yes	No	No	37.57	-	-
959	Bdellovibrionota	Bdellovibrionia	Bdellovibrionales	Pseudobdellovibrionaceae	Bdellovibrio	Bdellovibrio bacteriovorus	tarRAB	Yes	Yes	Yes	29.41	-	-
964	Pseudomonadota	Betaproteobacteria	Burkholderiales	Oxalobacteraceae	Herbaspirillum	Herbaspirillum seropedicae	tarRAB	Yes	Yes	Yes	36.55	-	-
966	Pseudomonadota	Gammaproteobacteria	Oceanospirillales	Oceanospirillaceae	Oceanospirillum	Oceanospirillum linum	tarA	Yes	No	No	35.17	-	-
1048	Pseudomonadota	Gammaproteobacteria	Chromatiales	Chromatiaceae	Marichromatium	Marichromatium gracile	tarA	Yes	No	No	41.6	-	-
1054	Pseudomonadota	Gammaproteobacteria	Chromatiales	Ectothiorhodospiraceae	Ectothiorhodospira	Ectothiorhodospira shaposhnikovii	tarA	Yes	No	No	66.67	-	-
1058	Pseudomonadota	Gammaproteobacteria	Chromatiales	Chromatiaceae	Thiocapsa	Thiocapsa roseopersicina	tarA	Yes	No	No	36.55	-	-
1066	Pseudomonadota	Betaproteobacteria	Rhodocyclales	Rhodocyclaceae	Rhodocyclus	Rhodocyclus tenuis	tarA	Yes	No	No	37.4	-	-
1071	Pseudomonadota	Alphaproteobacteria	Rhodospirillales	Acetobacteraceae	Rhodopila	Rhodopila globiformis	tarRAB	Yes	Yes	Yes	37.37	-	-
1076	Pseudomonadota	Alphaproteobacteria	Hyphomicrobiales	Nitrobacteraceae	Rhodopseudomonas	Rhodopseudomonas palustris	tarA	Yes	No	No	33.33	-	-
1082	Pseudomonadota	Alphaproteobacteria	Rhodospirillales	Rhodospirillaceae	Magnetospirillum	Magnetospirillum fulvum	tarA	Yes	No	No	34.29	-	-
1238	Pseudomonadota	Gammaproteobacteria	Thiotrichales	Piscirickettsiaceae	Piscirickettsia	Piscirickettsia salmonis	tarRAB	Yes	Yes	Yes	36.19	-	-
1273	Actinomycetota	Actinomycetes	Micrococcales	Micrococcaceae	Micrococcus	Micrococcus lylae	tarA	Yes	No	No	32.08	30.16	35.94
1275	Actinomycetota	Actinomycetes	Micrococcales	Micrococcaceae	Kocuria	Kocuria rosea	tarA	Yes	No	No	34.09	34.69	39.22
1288	Bacillota	Bacilli	Bacillales	Staphylococcaceae	Staphylococcus	Staphylococcus xylosus	tarA	Yes	No	No	38.07	-	-
1333	Bacillota	Bacilli	Lactobacillales	Streptococcaceae	Streptococcus	Streptococcus criceti	tarRAB	Yes	Yes	Yes	45.31	-	-
1341	Bacillota	Bacilli	Lactobacillales	Streptococcaceae	Streptococcus	Streptococcus ratti	tarRAB	Yes	Yes	Yes	46.42	-	-
1348	Bacillota	Bacilli	Lactobacillales	Streptococcaceae	Streptococcus	Streptococcus parauberis	tarA	Yes	No	No	44.06	-	-
1373	Bacillota	Bacilli	Bacillales	Planococcaceae	Planococcus	Planococcus citreus	tarA	Yes	No	No	67.12	-	-
1390	Bacillota	Bacilli	Bacillales	Bacillaceae	Bacillus	Bacillus amyloliquefaciens	tarA	Yes	No	No	99.47	99.13	35.61
1404	Bacillota	Bacilli	Bacillales	Bacillaceae	Priestia	Priestia megaterium	tarA	Yes	No	No	63.61	-	-
1408	Bacillota	Bacilli	Bacillales	Bacillaceae	Bacillus	Bacillus pumilus	tarA	Yes	No	No	38.89	-	-
1474	Bacillota	Bacilli	Bacillales	Planococcaceae	Sporosarcina	Sporosarcina pasteurii	tarRAB	Yes	Yes	Yes	35	36.62	38.15
1528	Bacillota	Clostridia	Eubacteriales	Eubacteriaceae	Eubacterium	Eubacterium barkeri	tarRAB	Yes	Yes	Yes	45.85	-	-
238834	Bacillota	Clostridia	Eubacteriales	Clostridiaceae	Clostridium	Clostridium estertheticum	tarA	Yes	No	No	54.99	-	-
1571	Bacillota	Bacilli	Bacillales	Planococcaceae	Sporosarcina	Sporosarcina ureae	tarRAB	Yes	Yes	Yes	34.77	-	-
1671	Actinomycetota	Actinomycetes	Micrococcales	Micrococcaceae	Pseudarthrobacter	Pseudarthrobacter oxydans	tarRAB	Yes	Yes	Yes	38.03	-	-
1672	Actinomycetota	Actinomycetes	Micrococcales	Micrococcaceae	Arthrobacter	Arthrobacter ramosus	tarRAB	Yes	Yes	Yes	31.67	33.41	31.87
1673	Pseudomonadota	Alphaproteobacteria	Hyphomicrobiales	Rhizobiaceae	Rhizobium	Rhizobium viscosum	tarA	Yes	No	No	37.74	34.31	41.67
1676	Actinomycetota	Actinomycetes	Micrococcales	Micrococcaceae	Pseudarthrobacter	Pseudarthrobacter polychromogenes	tarA	Yes	No	No	37.5	-	-
1677	Actinomycetota	Actinomycetes	Micrococcales	Micrococcaceae	Arthrobacter	Arthrobacter pascens	tarRAB	Yes	Yes	Yes	37.5	-	-
1697	Actinomycetota	Actinomycetes	Mycobacteriales	Corynebacteriaceae	Corynebacterium	Corynebacterium ammoniagenes	tarA	Yes	No	No	37.4	-	-
1703	Actinomycetota	Actinomycetes	Micrococcales	Brevibacteriaceae	Brevibacterium	Brevibacterium linens	tarRAB	Yes	Yes	Yes	36.66	-	-
1705	Actinomycetota	Actinomycetes	Mycobacteriales	Corynebacteriaceae	Corynebacterium	Corynebacterium stationis	tarRAB	Yes	Yes	Yes	35.57	39.13	-
1777	Actinomycetota	Actinomycetes	Mycobacteriales	Mycobacteriaceae	Mycobacterium	Mycobacterium gastri	tarA	Yes	No	No	33.43	-	-
1795	Actinomycetota	Actinomycetes	Mycobacteriales	Mycobacteriaceae	Mycolicibacterium	Mycolicibacterium neoaurum	tarRAB	Yes	Yes	Yes	32.43	-	-
1807	Actinomycetota	Actinomycetes	Mycobacteriales	Mycobacteriaceae	Mycolicibacterium	Mycolicibacterium obuense	tarRAB	Yes	Yes	Yes	30.62	-	-
1837	Actinomycetota	Actinomycetes	Pseudonocardiales	Pseudonocardiaceae	Saccharopolyspora	Saccharopolyspora hirsuta	tarRAB	Yes	Yes	Yes	30	-	-
1838	Actinomycetota	Actinomycetes	Pseudonocardiales	Pseudonocardiaceae	Saccharopolyspora	Saccharopolyspora hordei	tarRAB	Yes	Yes	Yes	57.14	35.35	33.82
1841	Actinomycetota	Actinomycetes	Propionibacteriales	Nocardioidaceae	Nocardioides	Nocardioides albus	tarRAB	Yes	Yes	Yes	38.03	45.35	35.71
1844	Actinomycetota	Actinomycetes	Propionibacteriales	Nocardioidaceae	Nocardioides	Nocardioides luteus	tarRAB	Yes	Yes	Yes	32.56	44.37	-
1856	Actinomycetota	Actinomycetes	Frankiales	Frankiaceae	Frankia	Frankia torreyi	tarA	Yes	No	No	35.92	-	-
1868	Actinomycetota	Actinomycetes	Micromonosporales	Micromonosporaceae	Actinoplanes	Actinoplanes digitatis	tarRAB	Yes	Yes	Yes	34.32	-	-
1886	Actinomycetota	Actinomycetes	Kitasatosporales	Streptomycetaceae	Streptomyces	Streptomyces albidoflavus	tarA	Yes	No	No	36.48	44.47	35.29
1888	Actinomycetota	Actinomycetes	Kitasatosporales	Streptomycetaceae	Streptomyces	Streptomyces albus	tarA	Yes	No	No	35.29	30	33.64
1890	Actinomycetota	Actinomycetes	Kitasatosporales	Streptomycetaceae	Streptomyces	Streptomyces antibioticus	tarRAB	Yes	Yes	Yes	31.61	31.45	36.51
1903	Actinomycetota	Actinomycetes	Kitasatosporales	Streptomycetaceae	Streptomyces	Streptomyces corchorusii	tarRAB	Yes	Yes	Yes	34.54	-	-
1904	Actinomycetota	Actinomycetes	Kitasatosporales	Streptomycetaceae	Streptomyces	Streptomyces cyaneus	tarA	Yes	No	No	32.25	-	-
1905	Actinomycetota	Actinomycetes	Kitasatosporales	Streptomycetaceae	Streptomyces	Streptomyces exfoliatus	tarRAB	Yes	Yes	Yes	40	33.09	36.51
1910	Actinomycetota	Actinomycetes	Kitasatosporales	Streptomycetaceae	Streptomyces	Streptomyces griseosporeus	tarRAB	Yes	Yes	Yes	35.37	-	-
1915	Actinomycetota	Actinomycetes	Kitasatosporales	Streptomycetaceae	Streptomyces	Streptomyces lincolnensis	tarRAB	Yes	Yes	Yes	35.03	34.17	-
1921	Actinomycetota	Actinomycetes	Kitasatosporales	Streptomycetaceae	Streptomyces	Streptomyces olivaceoviridis	tarRAB	Yes	Yes	Yes	34.54	30.67	33.33
1923	Actinomycetota	Actinomycetes	Kitasatosporales	Streptomycetaceae	Streptomyces	Streptomyces phaeochromogenes	tarA	Yes	No	No	34.15	32.48	34.25
1924	Actinomycetota	Actinomycetes	Kitasatosporales	Streptomycetaceae	Streptomyces	Streptomyces purpurascens	tarA	Yes	No	No	32.8	-	-
1929	Actinomycetota	Actinomycetes	Kitasatosporales	Streptomycetaceae	Streptomyces	Streptomyces rubiginosus	tarRAB	Yes	Yes	Yes	35.34	42.66	35.09
1932	Actinomycetota	Actinomycetes	Kitasatosporales	Streptomycetaceae	Streptomyces	Streptomyces tendae	tarRAB	Yes	Yes	Yes	38.5	43.31	38.1
1942	Actinomycetota	Actinomycetes	Kitasatosporales	Streptomycetaceae	Streptomyces	Streptomyces goshikiensis	tarA	Yes	No	No	22.92	30.08	36.51
1943	Actinomycetota	Actinomycetes	Kitasatosporales	Streptomycetaceae	Streptomyces	Streptomyces griseoruber	tarRAB	Yes	Yes	Yes	41.18	35.29	37.1
1946	Actinomycetota	Actinomycetes	Kitasatosporales	Streptomycetaceae	Streptomyces	Streptomyces kasugaensis	tarA	Yes	No	No	25.91	32.31	39.68
1954	Actinomycetota	Actinomycetes	Kitasatosporales	Streptomycetaceae	Streptomyces	Streptomyces brasiliensis	tarA	Yes	No	No	35.01	30.96	34.44
1963	Actinomycetota	Actinomycetes	Kitasatosporales	Streptomycetaceae	Streptomyces	Streptomyces olivochromogenes	tarA	Yes	No	No	34.3	-	-
1968	Actinomycetota	Actinomycetes	Kitasatosporales	Streptomycetaceae	Streptomyces	Streptomyces cellulosae	tarA	Yes	No	No	34.56	41.93	35.07
1969	Actinomycetota	Actinomycetes	Kitasatosporales	Streptomycetaceae	Streptomyces	Streptomyces chartreusis	tarA	Yes	No	No	36	-	-
1991	Actinomycetota	Actinomycetes	Streptosporangiales	Thermomonosporaceae	Actinomadura	Actinomadura cremea	tarA	Yes	No	No	36.51	-	-
1993	Actinomycetota	Actinomycetes	Streptosporangiales	Thermomonosporaceae	Actinomadura	Actinomadura madurae	tarA	Yes	No	No	34.12	30.77	32.76
2002	Actinomycetota	Actinomycetes	Streptosporangiales	Streptosporangiaceae	Streptosporangium	Streptosporangium amethystogenes	tarRAB	Yes	Yes	Yes	34.05	32.65	-
2340	Pseudomonadota	Gammaproteobacteria	-	-	-	Solemya velum gill symbiont	tarA	Yes	No	No	36.68	-	-
2377	Bacillota	Negativicutes	Selenomonadales	Sporomusaceae	Sporomusa	Sporomusa termitida	tarRAB	Yes	Yes	Yes	45.87	31.52	41.99
12917	Pseudomonadota	Betaproteobacteria	Burkholderiales	Comamonadaceae	Acidovorax	Acidovorax facilis	tarA	Yes	No	No	38.89	-	-
13373	Pseudomonadota	Betaproteobacteria	Burkholderiales	Burkholderiaceae	Burkholderia	Burkholderia mallei	tarRAB	Yes	Yes	Yes	38.22	34.92	39.58
13656	Pseudomonadota	Alphaproteobacteria	Sphingomonadales	Sphingomonadaceae	Rhizorhapis	Rhizorhapis suberifaciens	tarRAB	Yes	Yes	Yes	36.34	31.77	31.29
13690	Pseudomonadota	Alphaproteobacteria	Sphingomonadales	Sphingomonadaceae	Sphingobium	Sphingobium yanoikuyae	tarA	Yes	No	No	34.6	32.56	31.58
13725	Pseudomonadota	Gammaproteobacteria	Chromatiales	Chromatiaceae	Thiocystis	Thiocystis violacea	tarA	Yes	No	No	38.32	-	-
28044	Actinomycetota	Actinomycetes	Kitasatosporales	Streptomycetaceae	Streptomyces	Streptomyces longisporoflavus	tarRAB	Yes	Yes	Yes	36.44	33.33	37.5
28068	Pseudomonadota	Betaproteobacteria	Burkholderiales	Sphaerotilaceae	Rubrivivax	Rubrivivax gelatinosus	tarA	Yes	No	No	35.36	-	-
28090	Pseudomonadota	Gammaproteobacteria	Moraxellales	Moraxellaceae	Acinetobacter	Acinetobacter lwoffii	tarA	Yes	No	No	36.46	-	-
28091	Pseudomonadota	Betaproteobacteria	Neisseriales	Neisseriaceae	Neisseria	Neisseria weaveri	tarA	Yes	No	No	36.58	-	-
28094	Pseudomonadota	Betaproteobacteria	Burkholderiales	Burkholderiaceae	Trinickia	Trinickia caryophylli	tarA	Yes	No	No	37.3	30.4	34.72
28095	Pseudomonadota	Betaproteobacteria	Burkholderiales	Burkholderiaceae	Burkholderia	Burkholderia gladioli	tarA	Yes	No	No	37.17	33.33	38.57
28097	Pseudomonadota	Betaproteobacteria	Burkholderiales	Burkholderiaceae	Ralstonia	Ralstonia syzygii	tarA	Yes	No	No	36.82	-	-
28101	Pseudomonadota	Alphaproteobacteria	Hyphomicrobiales	Phyllobacteriaceae	Phyllobacterium	Phyllobacterium myrsinacearum	tarRAB	Yes	Yes	Yes	40.49	31.37	33.33
28108	Pseudomonadota	Gammaproteobacteria	Alteromonadales	Alteromonadaceae	Alteromonas	Alteromonas macleodii	tarA	Yes	No	No	35.53	-	-
28109	Pseudomonadota	Gammaproteobacteria	Alteromonadales	Pseudoalteromonadaceae	Pseudoalteromonas	Pseudoalteromonas nigrifaciens	tarA	Yes	No	No	37.24	-	-
28161	Pseudomonadota	Gammaproteobacteria	Pasteurellales	Pasteurellaceae	Conservatibacter	Conservatibacter flavescens	tarA	Yes	No	No	34.14	-	-
28169	Pseudomonadota	Gammaproteobacteria	Vibrionales	Vibrionaceae	Vibrio	Vibrio pelagius	tarRAB	Yes	Yes	Yes	35.62	-	-
28171	Pseudomonadota	Gammaproteobacteria	Vibrionales	Vibrionaceae	Vibrio	Vibrio aestuarianus	tarRAB	Yes	Yes	Yes	35.86	-	-
28172	Pseudomonadota	Gammaproteobacteria	Vibrionales	Vibrionaceae	Vibrio	Vibrio metschnikovii	tarA	Yes	No	No	37.05	-	-
28254	Pseudomonadota	Gammaproteobacteria	Oceanospirillales	Oceanospirillaceae	Marinomonas	Marinomonas communis	tarA	Yes	No	No	36.69	-	-
28258	Pseudomonadota	Gammaproteobacteria	Oceanospirillales	Halomonadaceae	Cobetia	Cobetia marina	tarA	Yes	No	No	37.4	-	-
28449	Pseudomonadota	Betaproteobacteria	Neisseriales	Neisseriaceae	Neisseria	Neisseria subflava	tarA	Yes	No	No	37.11	-	-
28450	Pseudomonadota	Betaproteobacteria	Burkholderiales	Burkholderiaceae	Burkholderia	Burkholderia pseudomallei	tarA	Yes	No	No	38.22	34.92	39.58
29320	Actinomycetota	Actinomycetes	Micrococcales	Micrococcaceae	Paenarthrobacter	Paenarthrobacter nicotinovorans	tarRAB	Yes	Yes	Yes	35.62	30.26	-
29375	Bacillota	Clostridia	Eubacteriales	Lachnospiraceae	Lacrimispora	Lacrimispora xylanolytica	tarRAB	Yes	Yes	Yes	45.12	-	-
29376	Bacillota	Clostridia	Eubacteriales	Peptococcaceae	Desulfofundulus	Desulfofundulus thermobenzoicus	tarRAB	Yes	Yes	Yes	45.77	33.33	32.31
29378	Bacillota	Bacilli	Bacillales	Staphylococcaceae	Staphylococcus	Staphylococcus arlettae	tarRAB	Yes	Yes	Yes	39.13	-	-
29401	Actinomycetota	Actinomycetes	Pseudonocardiales	Pseudonocardiaceae	Pseudonocardia	Pseudonocardia halophobica	tarA	Yes	No	No	34.6	44.52	-
29408	Pseudomonadota	Alphaproteobacteria	Hyphomicrobiales	Hyphomicrobiaceae	Rhodoplanes	Rhodoplanes elegans	tarA	Yes	No	No	21.54	32.96	32.81
29409	Pseudomonadota	Alphaproteobacteria	Hyphomicrobiales	Hyphomicrobiaceae	Rhodoplanes	Rhodoplanes roseus	tarA	Yes	No	No	36.14	32.44	38.78
29430	Pseudomonadota	Gammaproteobacteria	Moraxellales	Moraxellaceae	Acinetobacter	Acinetobacter haemolyticus	tarA	Yes	No	No	37.27	33.33	-
29432	Pseudomonadota	Gammaproteobacteria	Moraxellales	Moraxellaceae	Psychrobacter	Psychrobacter phenylpyruvicus	tarA	Yes	No	No	27.78	-	-
29433	Pseudomonadota	Gammaproteobacteria	Moraxellales	Moraxellaceae	Moraxella	Moraxella ovis	tarA	Yes	No	No	35.07	-	-
29438	Pseudomonadota	Gammaproteobacteria	Pseudomonadales	Pseudomonadaceae	Pseudomonas	Pseudomonas savastanoi	tarRAB	Yes	Yes	Yes	37.63	32.98	33.93
29443	Pseudomonadota	Betaproteobacteria	Burkholderiales	Burkholderiaceae	Paucimonas	Paucimonas lemoignei	tarA	Yes	No	No	37.34	-	-
29447	Pseudomonadota	Gammaproteobacteria	Xanthomonadales	Xanthomonadaceae	Xanthomonas	Xanthomonas albilineans	tarRAB	Yes	Yes	Yes	36.91	-	-
29494	Pseudomonadota	Gammaproteobacteria	Vibrionales	Vibrionaceae	Vibrio	Vibrio furnissii	tarA	Yes	No	No	35.41	-	-
29495	Pseudomonadota	Gammaproteobacteria	Vibrionales	Vibrionaceae	Vibrio	Vibrio navarrensis	tarRAB	Yes	Yes	Yes	35.53	-	-
29497	Pseudomonadota	Gammaproteobacteria	Vibrionales	Vibrionaceae	Vibrio	Vibrio splendidus	tarA	Yes	No	No	36.15	-	-
29545	Pseudomonadota	Betaproteobacteria	Rhodocyclales	Zoogloeaceae	Azoarcus	Azoarcus indigens	tarA	Yes	No	No	33.6	-	-
29570	Pseudomonadota	Gammaproteobacteria	Oceanospirillales	Halomonadaceae	Halomonas	Halomonas meridiana	tarA	Yes	No	No	39.47	30.32	30.58
29571	Pseudomonadota	Gammaproteobacteria	Oceanospirillales	Halomonadaceae	Halomonas	Halomonas subglaciescola	tarRAB	Yes	Yes	Yes	35.53	-	-
29573	Pseudomonadota	Gammaproteobacteria	Oceanospirillales	Halomonadaceae	Halomonas	Halomonas halophila	tarA	Yes	No	No	38.68	-	-
29581	Pseudomonadota	Betaproteobacteria	Burkholderiales	Oxalobacteraceae	Janthinobacterium	Janthinobacterium lividum	tarA	Yes	No	No	37.34	-	-
31910	Pseudomonadota	Gammaproteobacteria	Oceanospirillales	Halomonadaceae	Halovibrio	Halovibrio variabilis	tarA	Yes	No	No	38.16	30.91	45.83
31943	Actinomycetota	Actinomycetes	Micrococcales	Brevibacteriaceae	Brevibacterium	Brevibacterium iodinum	tarA	Yes	No	No	35.53	31.43	41.18
32002	Pseudomonadota	Betaproteobacteria	Burkholderiales	Alcaligenaceae	Achromobacter	Achromobacter denitrificans	tarA	Yes	No	No	36.32	-	-
32013	Pseudomonadota	Betaproteobacteria	Burkholderiales	Comamonadaceae	Comamonas	Comamonas terrigena	tarA	Yes	No	No	35.75	-	-
32040	Pseudomonadota	Betaproteobacteria	Burkholderiales	Comamonadaceae	Paracidovorax	Paracidovorax konjaci	tarA	Yes	No	No	26.32	-	-
33050	Pseudomonadota	Alphaproteobacteria	Sphingomonadales	Sphingomonadaceae	Sphingopyxis	Sphingopyxis macrogoltabida	tarA	Yes	No	No	35.64	-	-
33053	Pseudomonadota	Betaproteobacteria	Neisseriales	Neisseriaceae	Neisseria	Neisseria perflava	tarRAB	Yes	Yes	Yes	37.11	-	-
33069	Pseudomonadota	Gammaproteobacteria	Pseudomonadales	Pseudomonadaceae	Pseudomonas	Pseudomonas viridiflava	tarA	Yes	No	No	38.26	32.98	31.48
33876	Actinomycetota	Actinomycetes	Micromonosporales	Micromonosporaceae	Catenuloplanes	Catenuloplanes japonicus	tarA	Yes	No	No	37.57	32.29	39.06
33883	Actinomycetota	Actinomycetes	Micrococcales	Microbacteriaceae	Microbacterium	Microbacterium arborescens	tarRAB	Yes	Yes	Yes	37.04	-	-
33889	Actinomycetota	Actinomycetes	Micrococcales	Brevibacteriaceae	Brevibacterium	Brevibacterium casei	tarRAB	Yes	Yes	Yes	36.29	36.11	32.17
33897	Actinomycetota	Actinomycetes	Kitasatosporales	Streptomycetaceae	Streptomyces	Streptomyces bluensis	tarA	Yes	No	No	25.67	30.23	31.51
33914	Actinomycetota	Actinomycetes	Pseudonocardiales	Pseudonocardiaceae	Saccharopolyspora	Saccharopolyspora gregorii	tarA	Yes	No	No	36.13	44.64	-
33978	Bacillota	Bacilli	Bacillales	Planococcaceae	Caryophanon	Caryophanon tenue	tarA	Yes	No	No	57.41	-	-
34002	Pseudomonadota	Alphaproteobacteria	Rhodobacterales	Paracoccaceae	Paracoccus	Paracoccus alcaliphilus	tarA	Yes	No	No	55.56	-	-
34004	Pseudomonadota	Alphaproteobacteria	Rhodobacterales	Paracoccaceae	Paracoccus	Paracoccus aminovorans	tarA	Yes	No	No	34.48	-	-
34015	Pseudomonadota	Alphaproteobacteria	Sphingomonadales	Sphingomonadaceae	Blastomonas	Blastomonas natatoria	tarA	Yes	No	No	37.02	-	-
34017	Pseudomonadota	Alphaproteobacteria	Hyphomicrobiales	Rhodobiaceae	Rhodobium	Rhodobium orientis	tarA	Yes	No	No	34.4	-	-
34060	Pseudomonadota	Gammaproteobacteria	Moraxellales	Moraxellaceae	Moraxella	Moraxella caviae	tarA	Yes	No	No	37.57	-	-
34061	Pseudomonadota	Gammaproteobacteria	Moraxellales	Moraxellaceae	Moraxella	Moraxella cuniculi	tarA	Yes	No	No	34.7	-	-
34062	Pseudomonadota	Gammaproteobacteria	Moraxellales	Moraxellaceae	Moraxella	Moraxella osloensis	tarA	Yes	No	No	34.74	-	-
34070	Pseudomonadota	Betaproteobacteria	Burkholderiales	Oxalobacteraceae	Telluria	Telluria chitinolytica	tarA	Yes	No	No	37.08	32.05	32.84
34071	Pseudomonadota	Betaproteobacteria	Burkholderiales	Oxalobacteraceae	Telluria	Telluria mixta	tarA	Yes	No	No	35.03	-	-
35619	Actinomycetota	Actinomycetes	Kitasatosporales	Streptomycetaceae	Streptomyces	Streptomyces griseoflavus	tarRAB	Yes	Yes	Yes	30.36	42.38	31.18
35752	Actinomycetota	Actinomycetes	Micromonosporales	Micromonosporaceae	Actinoplanes	Actinoplanes philippinensis	tarA	Yes	No	No	26.13	-	-
35756	Actinomycetota	Actinomycetes	Mycobacteriales	Corynebacteriaceae	Corynebacterium	Corynebacterium pilosum	tarRAB	Yes	Yes	Yes	31.49	-	-
35765	Actinomycetota	Actinomycetes	Streptosporangiales	Streptosporangiaceae	Streptosporangium	Streptosporangium pseudovulgare	tarRAB	Yes	Yes	Yes	70	40.48	35.59
35813	Pseudomonadota	Alphaproteobacteria	Rhodospirillales	Acetobacteraceae	Roseococcus	Roseococcus thiosulfatophilus	tarA	Yes	No	No	29.41	-	-
35814	Pseudomonadota	Betaproteobacteria	Burkholderiales	Alcaligenaceae	Bordetella	Bordetella holmesii	tarA	Yes	No	No	62.5	-	-
36805	Actinomycetota	Actinomycetes	Micrococcales	Microbacteriaceae	Microbacterium	Microbacterium aurum	tarRAB	Yes	Yes	Yes	35.41	-	-
36811	Actinomycetota	Actinomycetes	Mycobacteriales	Mycobacteriaceae	Mycolicibacterium	Mycolicibacterium agri	tarA	Yes	No	No	35.41	-	-
36856	Pseudomonadota	Alphaproteobacteria	Hyphomicrobiales	Rhizobiaceae	Sinorhizobium	Sinorhizobium saheli	tarA	Yes	No	No	38.97	30.72	42.22
37448	Pseudomonadota	Betaproteobacteria	Burkholderiales	Comamonadaceae	Polaromonas	Polaromonas vacuolata	tarRAB	Yes	Yes	Yes	31.68	-	-
37633	Actinomycetota	Actinomycetes	Kineosporiales	Kineosporiaceae	Kineococcus	Kineococcus aurantiacus	tarA	Yes	No	No	33.06	-	-
37927	Actinomycetota	Actinomycetes	Micrococcales	Micrococcaceae	Sinomonas	Sinomonas atrocyanea	tarA	Yes	No	No	31.74	45.29	-
37928	Actinomycetota	Actinomycetes	Micrococcales	Micrococcaceae	Arthrobacter	Arthrobacter crystallopoietes	tarA	Yes	No	No	20.83	-	-
37929	Actinomycetota	Actinomycetes	Micrococcales	Micrococcaceae	Glutamicibacter	Glutamicibacter nicotianae	tarRAB	Yes	Yes	Yes	46.15	-	-
37930	Actinomycetota	Actinomycetes	Micrococcales	Micrococcaceae	Glutamicibacter	Glutamicibacter protophormiae	tarRAB	Yes	Yes	Yes	35.85	31.5	-
37931	Actinomycetota	Actinomycetes	Micrococcales	Micrococcaceae	Paenarthrobacter	Paenarthrobacter ureafaciens	tarRAB	Yes	Yes	Yes	34.74	30.41	-
38313	Pseudomonadota	Gammaproteobacteria	Alteromonadales	Shewanellaceae	Shewanella	Shewanella algae	tarA	Yes	No	No	33.51	-	-
39693	Actinomycetota	Actinomycetes	Mycobacteriales	Mycobacteriaceae	Mycolicibacterium	Mycolicibacterium porcinum	tarA	Yes	No	No	35.14	-	-
39695	Actinomycetota	Actinomycetes	Mycobacteriales	Mycobacteriaceae	Mycolicibacterium	Mycolicibacterium tokaiense	tarRAB	Yes	Yes	Yes	33.16	-	-
39841	Thermodesulfobacteriota	Syntrophobacteria	Syntrophobacterales	Thermodesulforhabdaceae	Thermodesulforhabdus	Thermodesulforhabdus norvegica	tarRAB	Yes	Yes	Yes	42.33	-	-
39844	Pseudomonadota	Alphaproteobacteria	Hyphomicrobiales	Phyllobacteriaceae	Mesorhizobium	Mesorhizobium tianshanense	tarRAB	Yes	Yes	Yes	36.24	-	-
39956	Pseudomonadota	Alphaproteobacteria	Hyphomicrobiales	Methylobacteriaceae	Methylobacterium	Methylobacterium mesophilicum	tarRAB	Yes	Yes	Yes	41.51	-	-
40215	Pseudomonadota	Gammaproteobacteria	Moraxellales	Moraxellaceae	Acinetobacter	Acinetobacter junii	tarRAB	Yes	Yes	Yes	36.75	32.52	-
40216	Pseudomonadota	Gammaproteobacteria	Moraxellales	Moraxellaceae	Acinetobacter	Acinetobacter radioresistens	tarRAB	Yes	Yes	Yes	38.46	31.71	-
40324	Pseudomonadota	Gammaproteobacteria	Xanthomonadales	Xanthomonadaceae	Stenotrophomonas	Stenotrophomonas maltophilia	tarA	Yes	No	No	42.66	-	-
41899	Pseudomonadota	Betaproteobacteria	Burkholderiales	Burkholderiaceae	Burkholderia	Burkholderia plantarii	tarRAB	Yes	Yes	Yes	36.39	31.77	37.04
42055	Pseudomonadota	Gammaproteobacteria	Oceanospirillales	Halomonadaceae	Chromohalobacter	Chromohalobacter marismortui	tarRAB	Yes	Yes	Yes	37.53	-	-
42236	Actinomycetota	Actinomycetes	Kitasatosporales	Streptomycetaceae	Streptomyces	Streptomyces diastatochromogenes	tarA	Yes	No	No	36.36	-	-
42237	Actinomycetota	Actinomycetes	Kitasatosporales	Streptomycetaceae	Streptomyces	Streptomyces eurythermus	tarRAB	Yes	Yes	Yes	50	30.56	34.78
42238	Actinomycetota	Actinomycetes	Kitasatosporales	Streptomycetaceae	Streptomyces	Streptomyces neyagawaensis	tarRAB	Yes	Yes	Yes	37.5	31.25	37.5
42444	Pseudomonadota	Alphaproteobacteria	Rhodobacterales	Roseobacteraceae	Marinovum	Marinovum algicola	tarRAB	Yes	Yes	Yes	32.79	-	-
42566	Pseudomonadota	Gammaproteobacteria	Oceanospirillales	Halomonadaceae	Halomonas	Halomonas eurihalina	tarRAB	Yes	Yes	Yes	31.72	-	-
42906	Pseudomonadota	Gammaproteobacteria	Enterobacterales	Yersiniaceae	Serratia	Serratia entomophila	tarRAB	Yes	Yes	Yes	36.83	-	-
43064	Bacillota	Bacilli	Lactobacillales	Carnobacteriaceae	Trichococcus	Trichococcus pasteurii	tarA	Yes	No	No	48.14	-	-
43263	Pseudomonadota	Gammaproteobacteria	Pseudomonadales	Pseudomonadaceae	Pseudomonas	Pseudomonas alcaligenes	tarRAB	Yes	Yes	Yes	37.01	-	-
43354	Actinomycetota	Actinomycetes	Pseudonocardiales	Pseudonocardiaceae	Prauserella	Prauserella rugosa	tarRAB	Yes	Yes	Yes	37.5	-	-
43655	Pseudomonadota	Gammaproteobacteria	Alteromonadales	Pseudoalteromonadaceae	Pseudoalteromonas	Pseudoalteromonas citrea	tarRAB	Yes	Yes	Yes	34.3	-	-
43657	Pseudomonadota	Gammaproteobacteria	Alteromonadales	Pseudoalteromonadaceae	Pseudoalteromonas	Pseudoalteromonas luteoviolacea	tarA	Yes	No	No	35.36	-	-
43658	Pseudomonadota	Gammaproteobacteria	Alteromonadales	Pseudoalteromonadaceae	Pseudoalteromonas	Pseudoalteromonas rubra	tarRAB	Yes	Yes	Yes	34.2	-	-
43659	Pseudomonadota	Gammaproteobacteria	Alteromonadales	Pseudoalteromonadaceae	Pseudoalteromonas	Pseudoalteromonas tetraodonis	tarRAB	Yes	Yes	Yes	36.69	-	-
43660	Pseudomonadota	Gammaproteobacteria	Alteromonadales	Pseudoalteromonadaceae	Pseudoalteromonas	Pseudoalteromonas undina	tarA	Yes	No	No	37.63	-	-
43661	Pseudomonadota	Gammaproteobacteria	Alteromonadales	Shewanellaceae	Shewanella	Shewanella benthica	tarA	Yes	No	No	34.41	-	-
43662	Pseudomonadota	Gammaproteobacteria	Alteromonadales	Pseudoalteromonadaceae	Pseudoalteromonas	Pseudoalteromonas piscicida	tarA	Yes	No	No	34.04	-	-
43663	Actinomycetota	Actinomycetes	Micrococcales	Micrococcaceae	Paenarthrobacter	Paenarthrobacter aurescens	tarRAB	Yes	Yes	Yes	36.24	46.67	32.26
43664	Actinomycetota	Actinomycetes	Micrococcales	Micrococcaceae	Paenarthrobacter	Paenarthrobacter histidinolovorans	tarA	Yes	No	No	21.15	-	-
43665	Actinomycetota	Actinomycetes	Micrococcales	Micrococcaceae	Paenarthrobacter	Paenarthrobacter ilicis	tarA	Yes	No	No	36.34	30.38	30.44
43992	Pseudomonadota	Alphaproteobacteria	Hyphomicrobiales	Nitrobacteraceae	Bradyrhizobium	Bradyrhizobium liaoningense	tarA	Yes	No	No	40.21	31.24	46.03
44061	Actinomycetota	Actinomycetes	Kitasatosporales	Streptomycetaceae	Streptomyces	Streptomyces thermodiastaticus	tarRAB	Yes	Yes	Yes	37.3	-	-
59405	Pseudomonadota	Betaproteobacteria	Rhodocyclales	Zoogloeaceae	Thauera	Thauera aromatica	tarRAB	Yes	Yes	Yes	35.37	-	-
44752	Actinomycetota	Actinomycetes	Mycobacteriales	Nocardiaceae	Rhodococcus	Rhodococcus wratislaviensis	tarRAB	Yes	Yes	Yes	32.68	45.05	31.82
44933	Pseudomonadota	Gammaproteobacteria	Oceanospirillales	Halomonadaceae	Halomonas	Halomonas cupida	tarA	Yes	No	No	36.98	-	-
44935	Pseudomonadota	Gammaproteobacteria	Oceanospirillales	Halomonadaceae	Halomonas	Halomonas venusta	tarA	Yes	No	No	38.42	-	-
45398	Actinomycetota	Actinomycetes	Kitasatosporales	Streptomycetaceae	Streptomyces	Streptomyces griseoviridis	tarA	Yes	No	No	36.17	42.57	33.95
45465	Pseudomonadota	Betaproteobacteria	Neisseriales	Chromobacteriaceae	Vogesella	Vogesella indigofera	tarA	Yes	No	No	34.23	-	-
45610	Pseudomonadota	Gammaproteobacteria	Moraxellales	Moraxellaceae	Psychrobacter	Psychrobacter urativorans	tarRAB	Yes	Yes	Yes	34.02	-	-
45611	Pseudomonadota	Gammaproteobacteria	Moraxellales	Moraxellaceae	Psychrobacter	Psychrobacter frigidicola	tarRAB	Yes	Yes	Yes	33.92	-	-
45655	Thermodesulfobacteriota	Desulfobacteria	Desulfobacterales	Desulfococcaceae	Desulfonema	Desulfonema magnum	tarA	Yes	No	No	38.4	-	-
45658	Pseudomonadota	Gammaproteobacteria	Vibrionales	Vibrionaceae	Vibrio	Vibrio scophthalmi	tarA	Yes	No	No	36.58	-	-
46158	Actinomycetota	Actinomycetes	Streptosporangiales	Thermomonosporaceae	Actinomadura	Actinomadura citrea	tarA	Yes	No	No	35.83	31.51	35.59
46163	Actinomycetota	Actinomycetes	Streptosporangiales	Thermomonosporaceae	Actinomadura	Actinomadura luteofluorescens	tarA	Yes	No	No	35.87	30.39	32.79
46165	Actinomycetota	Actinomycetes	Streptosporangiales	Thermomonosporaceae	Actinomadura	Actinomadura verrucosospora	tarRAB	Yes	Yes	Yes	34.97	34.29	33.9
46180	Actinomycetota	Actinomycetes	Streptosporangiales	Streptosporangiaceae	Nonomuraea	Nonomuraea rubra	tarRAB	Yes	Yes	Yes	36.07	-	-
46223	Bacillota	Bacilli	Bacillales	Thermoactinomycetaceae	Thermoflavimicrobium	Thermoflavimicrobium dichotomicum	tarA	Yes	No	No	42.25	-	-
46240	Bacillota	Bacilli	Bacillales	Paenibacillaceae	Paenibacillus	Paenibacillus apiarius	tarRAB	Yes	Yes	Yes	39.1	45.02	48.04
46257	Pseudomonadota	Gammaproteobacteria	Pseudomonadales	Pseudomonadaceae	Pseudomonas	Pseudomonas avellanae	tarRAB	Yes	Yes	Yes	37.73	32.98	34.04
46353	Actinomycetota	Actinomycetes	Micrococcales	Microbacteriaceae	Agrococcus	Agrococcus jenensis	tarRAB	Yes	Yes	Yes	37.06	-	-
46429	Pseudomonadota	Alphaproteobacteria	Sphingomonadales	Sphingomonadaceae	Sphingobium	Sphingobium chlorophenolicum	tarA	Yes	No	No	34.6	30.56	44.23
46677	Pseudomonadota	Gammaproteobacteria	Pseudomonadales	Pseudomonadaceae	Pseudomonas	Pseudomonas agarici	tarRAB	Yes	Yes	Yes	37.86	33.7	30.12
46678	Pseudomonadota	Gammaproteobacteria	Pseudomonadales	Pseudomonadaceae	Pseudomonas	Pseudomonas caricapapayae	tarRAB	Yes	Yes	Yes	36.95	31.92	37.5
46679	Pseudomonadota	Gammaproteobacteria	Pseudomonadales	Pseudomonadaceae	Pseudomonas	Pseudomonas mucidolens	tarA	Yes	No	No	37.5	31.2	33.87
46680	Pseudomonadota	Gammaproteobacteria	Pseudomonadales	Pseudomonadaceae	Pseudomonas	Pseudomonas nitroreducens	tarA	Yes	No	No	43.75	-	-
47229	Pseudomonadota	Betaproteobacteria	Burkholderiales	Oxalobacteraceae	Massilia	Massilia timonae	tarA	Yes	No	No	37.34	31.25	34.33
47312	Actinomycetota	Actinomycetes	Mycobacteriales	Tsukamurellaceae	Tsukamurella	Tsukamurella pulmonis	tarRAB	Yes	Yes	Yes	34.71	30.72	34.43
47421	Pseudomonadota	Betaproteobacteria	Burkholderiales	Comamonadaceae	Hydrogenophaga	Hydrogenophaga pseudoflava	tarRAB	Yes	Yes	Yes	34.29	-	-
47492	Pseudomonadota	Alphaproteobacteria	Hyphomicrobiales	Xanthobacteraceae	Xanthobacter	Xanthobacter agilis	tarA	Yes	No	No	34.72	35.56	32.17
47716	Actinomycetota	Actinomycetes	Kitasatosporales	Streptomycetaceae	Streptomyces	Streptomyces olivaceus	tarA	Yes	No	No	36.29	43.76	32.53
47760	Actinomycetota	Actinomycetes	Kitasatosporales	Streptomycetaceae	Streptomyces	Streptomyces aurantiacus	tarA	Yes	No	No	32.55	44.17	34.92
47761	Actinomycetota	Actinomycetes	Kitasatosporales	Streptomycetaceae	Streptomyces	Streptomyces ochraceiscleroticus	tarA	Yes	No	No	21.62	34.47	33.66
47763	Actinomycetota	Actinomycetes	Kitasatosporales	Streptomycetaceae	Streptomyces	Streptomyces lydicus	tarA	Yes	No	No	34.26	31.01	35.48
47878	Pseudomonadota	Gammaproteobacteria	Pseudomonadales	Pseudomonadaceae	Pseudomonas	Pseudomonas azotoformans	tarRAB	Yes	Yes	Yes	36.82	-	-
47879	Pseudomonadota	Gammaproteobacteria	Pseudomonadales	Pseudomonadaceae	Pseudomonas	Pseudomonas corrugata	tarRAB	Yes	Yes	Yes	40.11	31.03	-
47880	Pseudomonadota	Gammaproteobacteria	Pseudomonadales	Pseudomonadaceae	Pseudomonas	Pseudomonas fulva	tarRAB	Yes	Yes	Yes	40.59	33.33	32.29
47882	Pseudomonadota	Gammaproteobacteria	Pseudomonadales	Pseudomonadaceae	Pseudomonas	Pseudomonas straminea	tarRAB	Yes	Yes	Yes	27.39	40	42.59
47883	Pseudomonadota	Gammaproteobacteria	Pseudomonadales	Pseudomonadaceae	Pseudomonas	Pseudomonas synxantha	tarRAB	Yes	Yes	Yes	37.08	31.71	37.88
47884	Pseudomonadota	Gammaproteobacteria	Pseudomonadales	Pseudomonadaceae	Pseudomonas	Pseudomonas taetrolens	tarRAB	Yes	Yes	Yes	37.8	-	-
47885	Pseudomonadota	Gammaproteobacteria	Pseudomonadales	Pseudomonadaceae	Pseudomonas	Pseudomonas oryzihabitans	tarRAB	Yes	Yes	Yes	38.89	30	34.67
47886	Pseudomonadota	Gammaproteobacteria	Pseudomonadales	Pseudomonadaceae	Pseudomonas	Pseudomonas luteola	tarA	Yes	No	No	36.29	31.25	30.17
47920	Pseudomonadota	Betaproteobacteria	Burkholderiales	Comamonadaceae	Acidovorax	Acidovorax delafieldii	tarA	Yes	No	No	44.44	-	-
47951	Pseudomonadota	Gammaproteobacteria	Vibrionales	Vibrionaceae	Vibrio	Vibrio cyclitrophicus	tarA	Yes	No	No	36.41	-	-
47989	Actinomycetota	Actinomycetes	Micromonosporales	Micromonosporaceae	Dactylosporangium	Dactylosporangium roseum	tarA	Yes	No	No	39.46	-	-
48074	Pseudomonadota	Gammaproteobacteria	Cellvibrionales	Microbulbiferaceae	Microbulbifer	Microbulbifer hydrolyticus	tarA	Yes	No	No	50	31.18	33.33
48076	Pseudomonadota	Gammaproteobacteria	Oceanospirillales	Oceanospirillaceae	Marinobacterium	Marinobacterium iners	tarRAB	Yes	Yes	Yes	71.43	-	-
48664	Pseudomonadota	Gammaproteobacteria	Xanthomonadales	Xanthomonadaceae	Xanthomonas	Xanthomonas fragariae	tarRAB	Yes	Yes	Yes	37.17	31.82	-
48727	Pseudomonadota	Gammaproteobacteria	Oceanospirillales	Halomonadaceae	Halomonas	Halomonas pantelleriensis	tarA	Yes	No	No	35.68	-	-
49186	Pseudomonadota	Gammaproteobacteria	Oceanospirillales	Oceanospirillaceae	Marinobacterium	Marinobacterium stanieri	tarA	Yes	No	No	71.43	-	-
49283	Bacillota	Bacilli	Bacillales	Paenibacillaceae	Paenibacillus	Paenibacillus thiaminolyticus	tarRAB	Yes	Yes	Yes	40.16	46.68	47.33
50338	Pseudomonadota	Alphaproteobacteria	Hyphomicrobiales	Rhizobiaceae	Rhizobium	Rhizobium sullae	tarA	Yes	No	No	40.98	31.03	31.75
50340	Pseudomonadota	Gammaproteobacteria	Pseudomonadales	Pseudomonadaceae	Pseudomonas	Pseudomonas fuscovaginae	tarRAB	Yes	Yes	Yes	36.39	34.04	37.14
50718	Pseudomonadota	Gammaproteobacteria	Vibrionales	Vibrionaceae	Vibrio	Vibrio mytili	tarA	Yes	No	No	35.5	-	-
50719	Pseudomonadota	Gammaproteobacteria	Vibrionales	Vibrionaceae	Vibrio	Vibrio diabolicus	tarA	Yes	No	No	35.26	-	-
51101	Bacillota	Bacilli	Bacillales	Paenibacillaceae	Brevibacillus	Brevibacillus agri	tarRAB	Yes	Yes	Yes	33.33	-	-
51288	Pseudomonadota	Gammaproteobacteria	Enterobacterales	Enterobacteriaceae	Kluyvera	Kluyvera ascorbata	tarRAB	Yes	Yes	Yes	37.2	-	-
52021	Pseudomonadota	Gammaproteobacteria	Oceanospirillales	Halomonadaceae	Halomonas	Halomonas desiderata	tarRAB	Yes	Yes	Yes	37.63	30	32.62
52131	Pseudomonadota	Alphaproteobacteria	Hyphomicrobiales	Rhizobiaceae	Rhizobium	Rhizobium hainanense	tarRAB	Yes	Yes	Yes	36.51	34.29	37.5
52689	Bacillota	Clostridia	Eubacteriales	Eubacteriaceae	Acetobacterium	Acetobacterium bakii	tarRAB	Yes	Yes	Yes	45.04	-	-
52696	Actinomycetota	Actinomycetes	Micromonosporales	Micromonosporaceae	Actinoplanes	Actinoplanes cyaneus	tarA	Yes	No	No	37.2	-	-
52697	Actinomycetota	Actinomycetes	Micromonosporales	Micromonosporaceae	Actinoplanes	Actinoplanes regularis	tarA	Yes	No	No	27.97	-	-
53317	Pseudomonadota	Alphaproteobacteria	Sphingomonadales	Sphingomonadaceae	Sphingomonas	Sphingomonas trueperi	tarRAB	Yes	Yes	Yes	37.3	-	-
53336	Pseudomonadota	Gammaproteobacteria	Enterobacterales	Erwiniaceae	Tatumella	Tatumella citrea	tarRAB	Yes	Yes	Yes	37.74	31.08	37.5
53356	Actinomycetota	Actinomycetes	Micrococcales	Intrasporangiaceae	Terracoccus	Terracoccus luteus	tarA	Yes	No	No	22.86	-	-
53367	Actinomycetota	Actinomycetes	Micromonosporales	Micromonosporaceae	Asanoa	Asanoa ferruginea	tarRAB	Yes	Yes	Yes	35.18	34.38	30.16
53406	Pseudomonadota	Gammaproteobacteria	Pseudomonadales	Pseudomonadaceae	Pseudomonas	Pseudomonas anguilliseptica	tarA	Yes	No	No	36.75	-	-
53407	Pseudomonadota	Gammaproteobacteria	Pseudomonadales	Pseudomonadaceae	Pseudomonas	Pseudomonas asplenii	tarA	Yes	No	No	37.6	34.04	37.14
53408	Pseudomonadota	Gammaproteobacteria	Pseudomonadales	Pseudomonadaceae	Pseudomonas	Pseudomonas citronellolis	tarRAB	Yes	Yes	Yes	36.96	30.33	32.86
53410	Pseudomonadota	Gammaproteobacteria	Pseudomonadales	Pseudomonadaceae	Pseudomonas	Pseudomonas ficuserectae	tarRAB	Yes	Yes	Yes	37.37	31.92	33.93
53414	Pseudomonadota	Gammaproteobacteria	Xanthomonadales	Xanthomonadaceae	Xanthomonas	Xanthomonas populi	tarA	Yes	No	No	38.8	-	-
53417	Pseudomonadota	Gammaproteobacteria	Pasteurellales	Pasteurellaceae	Lonepinella	Lonepinella koalarum	tarRAB	Yes	Yes	Yes	34.97	-	-
53448	Actinomycetota	Actinomycetes	Kitasatosporales	Streptomycetaceae	Streptomyces	Streptomyces gougerotii	tarRAB	Yes	Yes	Yes	36.22	43.95	36.92
53451	Actinomycetota	Actinomycetes	Kitasatosporales	Streptomycetaceae	Streptomyces	Streptomyces rutgersensis	tarA	Yes	No	No	35.96	43.95	36.92
53462	Actinomycetota	Actinomycetes	Mycobacteriales	Mycobacteriaceae	Mycolicibacterium	Mycolicibacterium mageritense	tarRAB	Yes	Yes	Yes	32.69	-	-
53501	Pseudomonadota	Alphaproteobacteria	Rhodobacterales	Roseobacteraceae	Thalassobius	Thalassobius gelatinovorus	tarRAB	Yes	Yes	Yes	35.97	-	-
54067	Pseudomonadota	Betaproteobacteria	Burkholderiales		Xylophilus	Xylophilus ampelinus	tarA	Yes	No	No	36.03	-	-
54571	Actinomycetota	Actinomycetes	Kitasatosporales	Streptomycetaceae	Streptomyces	Streptomyces venezuelae	tarRAB	Yes	Yes	Yes	38.71	30.97	32.35
55209	Pseudomonadota	Gammaproteobacteria	Enterobacterales	Erwiniaceae	Pantoea	Pantoea cypripedii	tarRAB	Yes	Yes	Yes	36.89	31.16	37.29
55218	Pseudomonadota	Alphaproteobacteria	Rhodobacterales	Roseobacteraceae	Ruegeria	Ruegeria lacuscaerulensis	tarA	Yes	No	No	34.58	-	-
55601	Pseudomonadota	Gammaproteobacteria	Vibrionales	Vibrionaceae	Vibrio	Vibrio anguillarum	tarRAB	Yes	Yes	Yes	35.09	-	-
55779	Bacillota	Clostridia	Moorellales	Moorellaceae	Moorella	Moorella glycerini	tarRAB	Yes	Yes	Yes	49.6	30.86	-
56119	Pseudomonadota	Betaproteobacteria	Burkholderiales	Alcaligenaceae	Castellaniella	Castellaniella denitrificans	tarRAB	Yes	Yes	Yes	32.48	-	-
56193	Pseudomonadota	Alphaproteobacteria	Sphingomonadales	Sphingomonadaceae	Sphingobium	Sphingobium chungbukense	tarRAB	Yes	Yes	Yes	36.07	-	-
56361	Pseudomonadota	Alphaproteobacteria	Sphingomonadales	Sphingomonadaceae	Sphingomonas	Sphingomonas ursincola	tarRAB	Yes	Yes	Yes	38.38	-	-
56449	Pseudomonadota	Gammaproteobacteria	Xanthomonadales	Xanthomonadaceae	Xanthomonas	Xanthomonas bromi	tarA	Yes	No	No	37.63	32.1	31.43
56453	Pseudomonadota	Gammaproteobacteria	Xanthomonadales	Xanthomonadaceae	Xanthomonas	Xanthomonas cucurbitae	tarRAB	Yes	Yes	Yes	37.86	30.86	-
56454	Pseudomonadota	Gammaproteobacteria	Xanthomonadales	Xanthomonadaceae	Xanthomonas	Xanthomonas hortorum	tarA	Yes	No	No	36.66	30.86	31.88
56455	Pseudomonadota	Gammaproteobacteria	Xanthomonadales	Xanthomonadaceae	Xanthomonas	Xanthomonas hyacinthi	tarA	Yes	No	No	37.08	40	35
56456	Pseudomonadota	Gammaproteobacteria	Xanthomonadales	Xanthomonadaceae	Xanthomonas	Xanthomonas melonis	tarRAB	Yes	Yes	Yes	36.93	31.51	33.33
56457	Pseudomonadota	Gammaproteobacteria	Xanthomonadales	Xanthomonadaceae	Xanthomonas	Xanthomonas pisi	tarA	Yes	No	No	35.66	30.86	36.07
56458	Pseudomonadota	Gammaproteobacteria	Xanthomonadales	Xanthomonadaceae	Xanthomonas	Xanthomonas sacchari	tarA	Yes	No	No	42.55	37.78	33.33
56463	Pseudomonadota	Gammaproteobacteria	Xanthomonadales	Xanthomonadaceae	Xanthomonas	Xanthomonas codiaei	tarA	Yes	No	No	36.66	31.25	38.78
56464	Pseudomonadota	Gammaproteobacteria	Xanthomonadales	Xanthomonadaceae	Xanthomonas	Xanthomonas theicola	tarRAB	Yes	Yes	Yes	37.44	-	-
56731	Pseudomonadota	Alphaproteobacteria	Hyphomicrobiales	Rhizobiaceae	Rhizobium	Rhizobium giardinii	tarRAB	Yes	Yes	Yes	38.1	-	-
56804	Pseudomonadota	Gammaproteobacteria	Alteromonadales	Alteromonadaceae	Glaciecola	Glaciecola punicea	tarRAB	Yes	Yes	Yes	35.36	-	-
56810	Pseudomonadota	Gammaproteobacteria	Moraxellales	Moraxellaceae	Psychrobacter	Psychrobacter glacincola	tarA	Yes	No	No	27.78	-	-
56813	Pseudomonadota	Gammaproteobacteria	Alteromonadales	Shewanellaceae	Shewanella	Shewanella gelidimarina	tarRAB	Yes	Yes	Yes	36.46	-	-
57480	Pseudomonadota	Betaproteobacteria	Neisseriales	Chromobacteriaceae	Microvirgula	Microvirgula aerodenitrificans	tarA	Yes	No	No	34.76	-	-
57489	Pseudomonadota	Gammaproteobacteria	Chromatiales	Chromatiaceae	Thiorhodococcus	Thiorhodococcus minor	tarRAB	Yes	Yes	Yes	66.67	-	-
57704	Actinomycetota	Actinomycetes	Mycobacteriales	Tsukamurellaceae	Tsukamurella	Tsukamurella tyrosinosolvens	tarRAB	Yes	Yes	Yes	35.36	30.27	-
57975	Pseudomonadota	Betaproteobacteria	Burkholderiales	Burkholderiaceae	Burkholderia	Burkholderia thailandensis	tarA	Yes	No	No	39.43	31.92	32.8
58109	Actinomycetota	Actinomycetes	Streptosporangiales	Thermomonosporaceae	Actinocorallia	Actinocorallia herbida	tarA	Yes	No	No	35.22	34.44	39.66
58169	Pseudomonadota	Gammaproteobacteria	Enterobacterales	Yersiniaceae	Rahnella	Rahnella inusitata	tarA	Yes	No	No	38	-	-
58343	Actinomycetota	Actinomycetes	Kitasatosporales	Streptomycetaceae	Streptomyces	Streptomyces canus	tarRAB	Yes	Yes	Yes	35.83	-	-
59299	Actinomycetota	Actinomycetes	Kitasatosporales	Streptomycetaceae	Streptomyces	Streptomyces thermocarboxydus	tarRAB	Yes	Yes	Yes	34.29	42.38	35.07
59406	Pseudomonadota	Betaproteobacteria	Rhodocyclales	Rhodocyclaceae	Aromatoleum	Aromatoleum evansii	tarRAB	Yes	Yes	Yes	35.81	-	-
59750	Actinomycetota	Actinomycetes	Mycobacteriales	Mycobacteriaceae	Mycolicibacterium	Mycolicibacterium wolinskyi	tarA	Yes	No	No	46.67	32.32	33.03
59779	Pseudomonadota	Alphaproteobacteria	Rhodobacterales	Paracoccaceae	Paracoccus	Paracoccus marcusii	tarA	Yes	No	No	37.3	-	-
60216	Pseudomonadota	Alphaproteobacteria	Hyphomicrobiales	Xanthobacteraceae	Xanthobacter	Xanthobacter tagetidis	tarA	Yes	No	No	40.32	-	-
60547	Pseudomonadota	Betaproteobacteria	Burkholderiales	Burkholderiaceae	Caballeronia	Caballeronia glathei	tarRAB	Yes	Yes	Yes	35.58	32.31	34.26
60548	Pseudomonadota	Betaproteobacteria	Burkholderiales	Burkholderiaceae	Paraburkholderia	Paraburkholderia graminis	tarRAB	Yes	Yes	Yes	35.66	31.33	35.82
60549	Pseudomonadota	Betaproteobacteria	Burkholderiales	Burkholderiaceae	Paraburkholderia	Paraburkholderia phenazinium	tarA	Yes	No	No	37.7	32.52	38.98
60550	Pseudomonadota	Betaproteobacteria	Burkholderiales	Burkholderiaceae	Burkholderia	Burkholderia pyrrocinia	tarA	Yes	No	No	38.12	31.8	35.07
60552	Pseudomonadota	Betaproteobacteria	Burkholderiales	Burkholderiaceae	Burkholderia	Burkholderia vietnamiensis	tarA	Yes	No	No	36.91	35.09	35.29
61150	Pseudomonadota	Gammaproteobacteria	Alteromonadales	Pseudoalteromonadaceae	Pseudoalteromonas	Pseudoalteromonas peptidolytica	tarRAB	Yes	Yes	Yes	34.04	-	-
61651	Pseudomonadota	Gammaproteobacteria	Enterobacterales	Yersiniaceae	Serratia	Serratia ficaria	tarA	Yes	No	No	36.83	-	-
61652	Pseudomonadota	Gammaproteobacteria	Enterobacterales	Yersiniaceae	Serratia	Serratia rubidaea	tarRAB	Yes	Yes	Yes	37.3	30.7	31.94
62763	Pseudomonadota	Gammaproteobacteria	Vibrionales	Vibrionaceae	Vibrio	Vibrio pectenicida	tarRAB	Yes	Yes	Yes	36.05	34.88	38.32
202950	Pseudomonadota	Gammaproteobacteria	Moraxellales	Moraxellaceae	Acinetobacter	Acinetobacter baylyi	tarRAB	Yes	Yes	Yes	35.66	-	-
64969	Pseudomonadota	Gammaproteobacteria	Oceanospirillales	Oceanospirillaceae	Oceanospirillum	Oceanospirillum multiglobuliferum	tarRAB	Yes	Yes	Yes	38.46	30.28	33.33
64971	Pseudomonadota	Gammaproteobacteria	Oceanospirillales	Oceanospirillaceae	Pseudospirillum	Pseudospirillum japonicum	tarA	Yes	No	No	35.7	-	-
65499	Actinomycetota	Actinomycetes	Pseudonocardiales	Pseudonocardiaceae	Lentzea	Lentzea albida	tarRAB	Yes	Yes	Yes	37.67	-	-
65741	Pseudomonadota	Gammaproteobacteria	Pseudomonadales	Pseudomonadaceae	Pseudomonas	Pseudomonas knackmussii	tarRAB	Yes	Yes	Yes	43.75	-	-
66369	Actinomycetota	Actinomycetes	Kitasatosporales	Streptomycetaceae	Streptomyces	Streptomyces carpinensis	tarRAB	Yes	Yes	Yes	36.61	42.79	31.94
66370	Actinomycetota	Actinomycetes	Kitasatosporales	Streptomycetaceae	Streptomyces	Streptomyces flaveus	tarRAB	Yes	Yes	Yes	32.25	31.67	34.72
66371	Actinomycetota	Actinomycetes	Kitasatosporales	Streptomycetaceae	Streptomyces	Streptomyces fumigatiscleroticus	tarRAB	Yes	Yes	Yes	35.62	-	-
66373	Actinomycetota	Actinomycetes	Kitasatosporales	Streptomycetaceae	Streptomyces	Streptomyces niger	tarRAB	Yes	Yes	Yes	26.37	33.49	35.39
66375	Actinomycetota	Actinomycetes	Kitasatosporales	Streptomycetaceae	Streptomyces	Streptomyces paradoxus	tarA	Yes	No	No	31.45	31.45	33.78
66376	Actinomycetota	Actinomycetes	Kitasatosporales	Streptomycetaceae	Streptomyces	Streptomyces spiralis	tarRAB	Yes	Yes	Yes	33.43	-	-
66377	Actinomycetota	Actinomycetes	Kitasatosporales	Streptomycetaceae	Streptomyces	Streptomyces violens	tarA	Yes	No	No	32.43	34.29	32.67
66378	Actinomycetota	Actinomycetes	Kitasatosporales	Streptomycetaceae	Streptomyces	Streptomyces yerevanensis	tarA	Yes	No	No	32.35	30	34.72
66869	Actinomycetota	Actinomycetes	Kitasatosporales	Streptomycetaceae	Streptomyces	Streptomyces atroolivaceus	tarRAB	Yes	Yes	Yes	39.13	-	-
66870	Actinomycetota	Actinomycetes	Kitasatosporales	Streptomycetaceae	Streptomyces	Streptomyces aurantiogriseus	tarRAB	Yes	Yes	Yes	36.24	30.32	35.48
66873	Actinomycetota	Actinomycetes	Kitasatosporales	Streptomycetaceae	Streptomyces	Streptomyces bellus	tarRAB	Yes	Yes	Yes	63.64	31.45	34.25
66874	Actinomycetota	Actinomycetes	Kitasatosporales	Streptomycetaceae	Streptomyces	Streptomyces bicolor	tarA	Yes	No	No	32.25	-	-
66885	Actinomycetota	Actinomycetes	Kitasatosporales	Streptomycetaceae	Streptomyces	Streptomyces daghestanicus	tarRAB	Yes	Yes	Yes	36.97	44.22	34.38
66892	Actinomycetota	Actinomycetes	Kitasatosporales	Streptomycetaceae	Streptomyces	Streptomyces gardneri	tarRAB	Yes	Yes	Yes	57.14	30.97	33.33
66897	Actinomycetota	Actinomycetes	Kitasatosporales	Streptomycetaceae	Streptomyces	Streptomyces griseorubens	tarRAB	Yes	Yes	Yes	34.74	41.99	36.21
66900	Actinomycetota	Actinomycetes	Kitasatosporales	Streptomycetaceae	Streptomyces	Streptomyces lanatus	tarA	Yes	No	No	34.26	31.88	34.72
67282	Actinomycetota	Actinomycetes	Kitasatosporales	Streptomycetaceae	Streptomyces	Streptomyces calvus	tarA	Yes	No	No	31.71	44.19	32.26
67287	Actinomycetota	Actinomycetes	Kitasatosporales	Streptomycetaceae	Streptomyces	Streptomyces cinnabarinus	tarRAB	Yes	Yes	Yes	35.07	-	-
67294	Actinomycetota	Actinomycetes	Kitasatosporales	Streptomycetaceae	Streptomyces	Streptomyces filamentosus	tarRAB	Yes	Yes	Yes	38.89	32.88	35.94
67297	Actinomycetota	Actinomycetes	Kitasatosporales	Streptomycetaceae	Streptomyces	Streptomyces flaveolus	tarA	Yes	No	No	38.2	-	-
67302	Actinomycetota	Actinomycetes	Kitasatosporales	Streptomycetaceae	Streptomyces	Streptomyces fumanus	tarRAB	Yes	Yes	Yes	36.07	-	-
67304	Actinomycetota	Actinomycetes	Kitasatosporales	Streptomycetaceae	Streptomyces	Streptomyces griseorubiginosus	tarRAB	Yes	Yes	Yes	32.51	32.38	40.35
67308	Actinomycetota	Actinomycetes	Kitasatosporales	Streptomycetaceae	Streptomyces	Streptomyces janthinus	tarA	Yes	No	No	33.07	-	-
67315	Actinomycetota	Actinomycetes	Kitasatosporales	Streptomycetaceae	Streptomyces	Streptomyces lavenduligriseus	tarA	Yes	No	No	45	-	-
67318	Actinomycetota	Actinomycetes	Kitasatosporales	Streptomycetaceae	Streptomyces	Streptomyces litmocidini	tarRAB	Yes	Yes	Yes	25.81	-	-
67324	Actinomycetota	Actinomycetes	Kitasatosporales	Streptomycetaceae	Streptomyces	Streptomyces massasporeus	tarRAB	Yes	Yes	Yes	32.61	31.45	30.95
67327	Actinomycetota	Actinomycetes	Kitasatosporales	Streptomycetaceae	Streptomyces	Streptomyces melanosporofaciens	tarRAB	Yes	Yes	Yes	35.03	45.81	40.91
67331	Actinomycetota	Actinomycetes	Kitasatosporales	Streptomycetaceae	Streptomyces	Streptomyces misionensis	tarA	Yes	No	No	23.57	30.79	31.25
67332	Actinomycetota	Actinomycetes	Kitasatosporales	Streptomycetaceae	Streptomyces	Streptomyces mutabilis	tarA	Yes	No	No	37.04	-	-
67333	Actinomycetota	Actinomycetes	Kitasatosporales	Streptomycetaceae	Streptomyces	Streptomyces narbonensis	tarA	Yes	No	No	40	31.2	33.8
67334	Actinomycetota	Actinomycetes	Kitasatosporales	Streptomycetaceae	Streptomyces	Streptomyces nashvillensis	tarA	Yes	No	No	62.5	-	-
67345	Actinomycetota	Actinomycetes	Kitasatosporales	Streptomycetaceae	Streptomyces	Streptomyces prasinus	tarRAB	Yes	Yes	Yes	34.29	42.89	31.18
67348	Actinomycetota	Actinomycetes	Kitasatosporales	Streptomycetaceae	Streptomyces	Streptomyces prunicolor	tarA	Yes	No	No	33.78	33.33	40.32
67350	Actinomycetota	Actinomycetes	Kitasatosporales	Streptomycetaceae	Streptomyces	Streptomyces pseudovenezuelae	tarA	Yes	No	No	34.54	-	-
67356	Actinomycetota	Actinomycetes	Kitasatosporales	Streptomycetaceae	Streptomyces	Streptomyces resistomycificus	tarA	Yes	No	No	35.64	-	-
67367	Actinomycetota	Actinomycetes	Kitasatosporales	Streptomycetaceae	Streptomyces	Streptomyces tanashiensis	tarA	Yes	No	No	62.5	-	-
67370	Actinomycetota	Actinomycetes	Kitasatosporales	Streptomycetaceae	Streptomyces	Streptomyces umbrinus	tarA	Yes	No	No	32.31	32.48	36.51
67373	Actinomycetota	Actinomycetes	Kitasatosporales	Streptomycetaceae	Streptomyces	Streptomyces varsoviensis	tarRAB	Yes	Yes	Yes	24.47	34.92	33.33
67377	Actinomycetota	Actinomycetes	Kitasatosporales	Streptomycetaceae	Streptomyces	Streptomyces violaceochromogenes	tarRAB	Yes	Yes	Yes	31.98	31.45	33.78
67380	Actinomycetota	Actinomycetes	Kitasatosporales	Streptomycetaceae	Streptomyces	Streptomyces violarus	tarA	Yes	No	No	33.16	-	-
67774	Pseudomonadota	Alphaproteobacteria	Hyphomicrobiales	Rhizobiaceae	Neorhizobium	Neorhizobium huautlense	tarA	Yes	No	No	35.89	-	-
67780	Pseudomonadota	Gammaproteobacteria	Enterobacterales	Hafniaceae	Edwardsiella	Edwardsiella ictaluri	tarA	Yes	No	No	40.8	-	-
67824	Pseudomonadota	Gammaproteobacteria	Enterobacterales	Enterobacteriaceae	Citrobacter	Citrobacter farmeri	tarA	Yes	No	No	35.83	31.52	34.44
67826	Pseudomonadota	Gammaproteobacteria	Enterobacterales	Enterobacteriaceae	Citrobacter	Citrobacter sedlakii	tarA	Yes	No	No	41.67	30.23	35.56
67828	Pseudomonadota	Gammaproteobacteria	Enterobacterales	Enterobacteriaceae	Citrobacter	Citrobacter gillenii	tarA	Yes	No	No	37.8	-	-
67829	Pseudomonadota	Gammaproteobacteria	Enterobacterales	Enterobacteriaceae	Citrobacter	Citrobacter murliniae	tarRAB	Yes	Yes	Yes	39.73	-	-
67854	Pseudomonadota	Gammaproteobacteria	Pasteurellales	Pasteurellaceae	Actinobacillus	Actinobacillus succinogenes	tarRAB	Yes	Yes	Yes	35.56	-	-
1956	Actinomycetota	Actinomycetes	Kitasatosporales	Streptomycetaceae	Streptomyces	Streptomyces diastaticus	tarRAB	Yes	Yes	Yes	35.96	43.95	36.92
68170	Actinomycetota	Actinomycetes	Pseudonocardiales	Pseudonocardiaceae	Lentzea	Lentzea aerocolonigenes	tarRAB	Yes	Yes	Yes	37.4	-	-
68175	Actinomycetota	Actinomycetes	Kitasatosporales	Streptomycetaceae	Streptomyces	Streptomyces antimycoticus	tarRAB	Yes	Yes	Yes	33.98	45.58	40.91
68182	Actinomycetota	Actinomycetes	Kitasatosporales	Streptomycetaceae	Streptomyces	Streptomyces capillispiralis	tarA	Yes	No	No	35.98	45.06	34.52
68188	Actinomycetota	Actinomycetes	Kitasatosporales	Streptomycetaceae	Streptomyces	Streptomyces clavifer	tarA	Yes	No	No	23.46	42.22	37.29
68193	Actinomycetota	Actinomycetes	Kitasatosporales	Streptomycetaceae	Streptomyces	Streptomyces djakartensis	tarRAB	Yes	Yes	Yes	33.15	30.65	34.29
68199	Actinomycetota	Actinomycetes	Kitasatosporales	Streptomycetaceae	Streptomyces	Streptomyces flavochromogenes	tarRAB	Yes	Yes	Yes	33.33	-	-
68203	Actinomycetota	Actinomycetes	Kitasatosporales	Streptomycetaceae	Streptomyces	Streptomyces fungicidicus	tarA	Yes	No	No	45.46	44.09	31.18
68204	Actinomycetota	Actinomycetes	Kitasatosporales	Streptomycetaceae	Streptomyces	Streptomyces gancidicus	tarA	Yes	No	No	35.6	42.66	35.09
68219	Actinomycetota	Actinomycetes	Kitasatosporales	Streptomycetaceae	Streptomyces	Streptomyces iakyrus	tarA	Yes	No	No	32.17	31.45	35.14
68232	Actinomycetota	Actinomycetes	Kitasatosporales	Streptomycetaceae	Streptomyces	Streptomyces lusitanus	tarA	Yes	No	No	36.59	32.5	33.8
68233	Actinomycetota	Actinomycetes	Kitasatosporales	Streptomycetaceae	Streptomyces	Streptomyces luteogriseus	tarRAB	Yes	Yes	Yes	31.46	30.08	30.95
68238	Actinomycetota	Actinomycetes	Kitasatosporales	Streptomycetaceae	Streptomyces	Streptomyces minutiscleroticus	tarA	Yes	No	No	35.86	44.49	34.38
68239	Actinomycetota	Actinomycetes	Kitasatosporales	Streptomycetaceae	Streptomyces	Streptomyces mirabilis	tarRAB	Yes	Yes	Yes	34.17	-	-
68243	Actinomycetota	Actinomycetes	Kitasatosporales	Streptomycetaceae	Streptomyces	Streptomyces niveoruber	tarA	Yes	No	No	36.97	44.22	34.38
68244	Actinomycetota	Actinomycetes	Kitasatosporales	Streptomycetaceae	Streptomyces	Streptomyces novaecaesareae	tarRAB	Yes	Yes	Yes	40	-	-
68247	Actinomycetota	Actinomycetes	Kitasatosporales	Streptomycetaceae	Streptomyces	Streptomyces omiyaensis	tarA	Yes	No	No	24.14	-	-
68254	Actinomycetota	Actinomycetes	Kitasatosporales	Streptomycetaceae	Streptomyces	Streptomyces phaeofaciens	tarA	Yes	No	No	36.1	30.65	32.94
68259	Actinomycetota	Actinomycetes	Kitasatosporales	Streptomycetaceae	Streptomyces	Streptomyces purpurogeneiscleroticus	tarA	Yes	No	No	29.58	31.8	34.62
68262	Actinomycetota	Actinomycetes	Kitasatosporales	Streptomycetaceae	Streptomyces	Streptomyces regalis	tarA	Yes	No	No	35.2	31.94	34.94
68268	Actinomycetota	Actinomycetes	Kitasatosporales	Streptomycetaceae	Streptomyces	Streptomyces showdoensis	tarA	Yes	No	No	47.06	-	-
68272	Actinomycetota	Actinomycetes	Kitasatosporales	Streptomycetaceae	Streptomyces	Streptomyces sulfonofaciens	tarA	Yes	No	No	34.93	44.57	37.04
68274	Actinomycetota	Actinomycetes	Kitasatosporales	Streptomycetaceae	Streptomyces	Streptomyces tauricus	tarA	Yes	No	No	25.09	42.6	34.92
68276	Actinomycetota	Actinomycetes	Kitasatosporales	Streptomycetaceae	Streptomyces	Streptomyces torulosus	tarA	Yes	No	No	44.44	31.25	40
68282	Actinomycetota	Actinomycetes	Kitasatosporales	Streptomycetaceae	Streptomyces	Streptomyces viridiviolaceus	tarA	Yes	No	No	36.77	-	-
68284	Actinomycetota	Actinomycetes	Kitasatosporales	Streptomycetaceae	Streptomyces	Streptomyces werraensis	tarRAB	Yes	Yes	Yes	34.82	-	-
68286	Actinomycetota	Actinomycetes	Kitasatosporales	Streptomycetaceae	Streptomyces	Streptomyces zaomyceticus	tarRAB	Yes	Yes	Yes	50	30.97	37.1
68334	Pseudomonadota	Gammaproteobacteria	Enterobacterales	Erwiniaceae	Erwinia	Erwinia aphidicola	tarRAB	Yes	Yes	Yes	35.85	32.57	33.1
68569	Pseudomonadota	Alphaproteobacteria	Sphingomonadales	Sphingomonadaceae	Sphingomonas	Sphingomonas leidyi	tarA	Yes	No	No	36.48	-	-
68895	Pseudomonadota	Betaproteobacteria	Burkholderiales	Burkholderiaceae	Cupriavidus	Cupriavidus basilensis	tarRAB	Yes	Yes	Yes	38.04	34.82	31.75
69284	Pseudomonadota	Gammaproteobacteria	Xanthomonadales	Xanthomonadaceae	Pseudoxanthomonas	Pseudoxanthomonas japonensis	tarRAB	Yes	Yes	Yes	38.12	35.62	-
69359	Pseudomonadota	Gammaproteobacteria	Chromatiales	Chromatiaceae	Thiohalocapsa	Thiohalocapsa halophila	tarA	Yes	No	No	36.22	-	-
69360	Pseudomonadota	Gammaproteobacteria	Chromatiales	Chromatiaceae	Thiocapsa	Thiocapsa rosea	tarA	Yes	No	No	37.6	-	-
69370	Actinomycetota	Actinomycetes	Micrococcales	Microbacteriaceae	Microbacterium	Microbacterium trichothecenolyticum	tarA	Yes	No	No	36.19	30.88	35
69539	Pseudomonadota	Gammaproteobacteria	Alteromonadales	Moritellaceae	Moritella	Moritella yayanosii	tarA	Yes	No	No	36.72	-	-
69962	Pseudomonadota	Gammaproteobacteria	Pseudomonadales	Pseudomonadaceae	Azomonas	Azomonas macrocytogenes	tarRAB	Yes	Yes	Yes	36.55	-	-
69964	Pseudomonadota	Gammaproteobacteria	Pseudomonadales	Pseudomonadaceae	Azotobacter	Azotobacter salinestris	tarA	Yes	No	No	37.6	37.04	32.05
70346	Pseudomonadota	Gammaproteobacteria	Moraxellales	Moraxellaceae	Acinetobacter	Acinetobacter variabilis	tarRAB	Yes	Yes	Yes	36.72	35.77	30.06
70348	Pseudomonadota	Gammaproteobacteria	Moraxellales	Moraxellaceae	Acinetobacter	Acinetobacter dispersus	tarRAB	Yes	Yes	Yes	37.01	33.33	30.88
70584	Pseudomonadota	Betaproteobacteria	Burkholderiales		Aquabacterium	Aquabacterium parvum	tarRAB	Yes	Yes	Yes	38.46	-	-
70586	Pseudomonadota	Betaproteobacteria	Burkholderiales		Aquabacterium	Aquabacterium commune	tarRAB	Yes	Yes	Yes	35.73	-	-
70775	Pseudomonadota	Gammaproteobacteria	Pseudomonadales	Pseudomonadaceae	Pseudomonas	Pseudomonas plecoglossicida	tarA	Yes	No	No	43.75	-	-
71237	Bacillota	Bacilli	Bacillales	Staphylococcaceae	Mammaliicoccus	Mammaliicoccus vitulinus	tarA	Yes	No	No	38.8	-	-
71999	Actinomycetota	Actinomycetes	Micrococcales	Micrococcaceae	Kocuria	Kocuria palustris	tarA	Yes	No	No	57.14	41.38	35.62
72556	Pseudomonadota	Betaproteobacteria	Burkholderiales	Alcaligenaceae	Achromobacter	Achromobacter piechaudii	tarA	Yes	No	No	37.5	-	-
72557	Pseudomonadota	Betaproteobacteria	Burkholderiales	Alcaligenaceae	Achromobacter	Achromobacter ruhlandii	tarA	Yes	No	No	37.33	-	-
73010	Pseudomonadota	Gammaproteobacteria	Aeromonadales	Aeromonadaceae	Aeromonas	Aeromonas encheleia	tarA	Yes	No	No	35.17	-	-
74312	Pseudomonadota	Alphaproteobacteria	Caulobacterales	Caulobacteraceae	Brevundimonas	Brevundimonas variabilis	tarRAB	Yes	Yes	Yes	36.04	-	-
74661	Pseudomonadota	Gammaproteobacteria	Oceanospirillales	Halomonadaceae	Halomonas	Halomonas campisalis	tarA	Yes	No	No	36.2	-	-
75588	Pseudomonadota	Gammaproteobacteria	Pseudomonadales	Pseudomonadaceae	Pseudomonas	Pseudomonas libanensis	tarA	Yes	No	No	37.08	32.01	37.88
75612	Pseudomonadota	Gammaproteobacteria	Pseudomonadales	Pseudomonadaceae	Pseudomonas	Pseudomonas mandelii	tarA	Yes	No	No	37.86	32.98	30.91
75796	Pseudomonadota	Betaproteobacteria	Rhodocyclales	Rhodocyclaceae	Aromatoleum	Aromatoleum diolicum	tarRAB	Yes	Yes	Yes	33.33	-	-
76115	Pseudomonadota	Betaproteobacteria	Rhodocyclales	Rhodocyclaceae	Aromatoleum	Aromatoleum bremense	tarRAB	Yes	Yes	Yes	35.14	-	-
76116	Pseudomonadota	Betaproteobacteria	Rhodocyclales	Rhodocyclaceae	Aromatoleum	Aromatoleum petrolei	tarA	Yes	No	No	36.68	-	-
76258	Pseudomonadota	Gammaproteobacteria	Vibrionales	Vibrionaceae	Vibrio	Vibrio rumoiensis	tarRAB	Yes	Yes	Yes	35.75	-	-
76731	Pseudomonadota	Betaproteobacteria	Burkholderiales	Sphaerotilaceae	Roseateles	Roseateles depolymerans	tarA	Yes	No	No	28.04	-	-
76747	Pseudomonadota	Alphaproteobacteria	Hyphomicrobiales	Rhizobiaceae	Sinorhizobium	Sinorhizobium kostiense	tarRAB	Yes	Yes	Yes	39.47	-	-
76756	Actinomycetota	Actinomycetes	Micromonosporales	Micromonosporaceae	Actinoplanes	Actinoplanes capillaceus	tarA	Yes	No	No	33.42	30	34.92
76758	Pseudomonadota	Gammaproteobacteria	Pseudomonadales	Pseudomonadaceae	Pseudomonas	Pseudomonas orientalis	tarA	Yes	No	No	36.82	33.33	34.21
76759	Pseudomonadota	Gammaproteobacteria	Pseudomonadales	Pseudomonadaceae	Pseudomonas	Pseudomonas monteilii	tarA	Yes	No	No	38.44	32.98	40
76760	Pseudomonadota	Gammaproteobacteria	Pseudomonadales	Pseudomonadaceae	Pseudomonas	Pseudomonas rhodesiae	tarA	Yes	No	No	37.08	31.66	40
76761	Pseudomonadota	Gammaproteobacteria	Pseudomonadales	Pseudomonadaceae	Pseudomonas	Pseudomonas veronii	tarA	Yes	No	No	37.47	42.22	35
77097	Pseudomonadota	Gammaproteobacteria	Oceanospirillales	Halomonadaceae	Halomonas	Halomonas aquamarina	tarA	Yes	No	No	39.21	-	-
77098	Pseudomonadota	Gammaproteobacteria	Oceanospirillales	Halomonadaceae	Halomonas	Halomonas pacifica	tarRAB	Yes	Yes	Yes	36.84	-	-
77298	Pseudomonadota	Gammaproteobacteria	Pseudomonadales	Pseudomonadaceae	Pseudomonas	Pseudomonas jessenii	tarA	Yes	No	No	37.73	31.92	36.36
77608	Pseudomonadota	Gammaproteobacteria	Alteromonadales	Pseudoalteromonadaceae	Pseudoalteromonas	Pseudoalteromonas distincta	tarRAB	Yes	Yes	Yes	35.58	30.23	36.36
77675	Pseudomonadota	Alphaproteobacteria	Rhodospirillales	Acetobacteraceae	Paracraurococcus	Paracraurococcus ruber	tarRAB	Yes	Yes	Yes	41.24	-	-
78229	Pseudomonadota	Betaproteobacteria	Burkholderiales	Comamonadaceae	Paracidovorax	Paracidovorax anthurii	tarA	Yes	No	No	38.12	-	-
78327	Pseudomonadota	Gammaproteobacteria	Pseudomonadales	Pseudomonadaceae	Pseudomonas	Pseudomonas mosselii	tarA	Yes	No	No	38.79	-	-
78350	Bacillota	Clostridia	Eubacteriales	Desulfotomaculaceae	Pelotomaculum	Pelotomaculum schinkii	tarRAB	Yes	Yes	Yes	47.06	-	-
78543	Pseudomonadota	Gammaproteobacteria	Pseudomonadales	Pseudomonadaceae	Pseudomonas	Pseudomonas migulae	tarRAB	Yes	Yes	Yes	37.73	31.92	36.36
78544	Pseudomonadota	Gammaproteobacteria	Pseudomonadales	Pseudomonadaceae	Pseudomonas	Pseudomonas gessardii	tarRAB	Yes	Yes	Yes	37.6	-	-
79880	Bacillota	Bacilli	Bacillales	Bacillaceae	Alkalihalobacillus	Alkalihalobacillus clausii	tarRAB	Yes	Yes	Yes	43.32	31.03	52.67
79881	Bacillota	Bacilli	Bacillales	Bacillaceae	Shouchella	Shouchella gibsonii	tarRAB	Yes	Yes	Yes	44.42	-	-
79909	Actinomycetota	Actinomycetes	Streptosporangiales	Thermomonosporaceae	Actinomadura	Actinomadura livida	tarA	Yes	No	No	35.97	-	-
79967	Pseudomonadota	Gammaproteobacteria	Enterobacterales	Erwiniaceae	Erwinia	Erwinia pyrifoliae	tarA	Yes	No	No	41.18	31.65	32.41
80854	Pseudomonadota	Gammaproteobacteria	Alteromonadales	Moritellaceae	Moritella	Moritella viscosa	tarA	Yes	No	No	36.46	-	-
80868	Pseudomonadota	Betaproteobacteria	Burkholderiales	Comamonadaceae	Paracidovorax	Paracidovorax cattleyae	tarA	Yes	No	No	40.16	-	-
80876	Pseudomonadota	Alphaproteobacteria	Rhodospirillales	Rhodospirillaceae	Insolitispirillum	Insolitispirillum peregrinum	tarA	Yes	No	No	34.2	-	-
80878	Pseudomonadota	Betaproteobacteria	Burkholderiales	Comamonadaceae	Acidovorax	Acidovorax temperans	tarRAB	Yes	Yes	Yes	37.27	-	-
80881	Pseudomonadota	Betaproteobacteria	Burkholderiales	Comamonadaceae	Simplicispira	Simplicispira metamorpha	tarRAB	Yes	Yes	Yes	37.01	-	-
81037	Pseudomonadota	Gammaproteobacteria	Alteromonadales	Pseudoalteromonadaceae	Pseudoalteromonas	Pseudoalteromonas elyakovii	tarA	Yes	No	No	36.32	-	-
81409	Bacillota	Clostridia	Eubacteriales	Eubacteriaceae	Eubacterium	Eubacterium aggregans	tarRAB	Yes	Yes	Yes	46.11	-	-
81569	Pseudomonadota	Alphaproteobacteria	Rhodobacterales	Roseobacteraceae	Ruegeria	Ruegeria atlantica	tarRAB	Yes	Yes	Yes	32.98	-	-
82367	Pseudomonadota	Alphaproteobacteria	Rhodobacterales	Paracoccaceae	Paracoccus	Paracoccus pantotrophus	tarRAB	Yes	Yes	Yes	35.48	-	-
82541	Pseudomonadota	Betaproteobacteria	Burkholderiales	Burkholderiaceae	Cupriavidus	Cupriavidus gilardii	tarA	Yes	No	No	36.67	33.93	34.62
82633	Pseudomonadota	Betaproteobacteria	Burkholderiales	Burkholderiaceae	Cupriavidus	Cupriavidus pauculus	tarA	Yes	No	No	36.29	33.33	36.36
82979	Pseudomonadota	Gammaproteobacteria	Enterobacterales	Budviciaceae	Budvicia	Budvicia aquatica	tarRAB	Yes	Yes	Yes	45.09	31.17	32.43
82985	Pseudomonadota	Gammaproteobacteria	Enterobacterales	Budviciaceae	Pragia	Pragia fontium	tarRAB	Yes	Yes	Yes	43.88	-	-
82991	Pseudomonadota	Gammaproteobacteria	Enterobacterales	Enterobacteriaceae	Buttiauxella	Buttiauxella izardii	tarA	Yes	No	No	16.67	30.7	35.53
82992	Pseudomonadota	Gammaproteobacteria	Enterobacterales	Enterobacteriaceae	Buttiauxella	Buttiauxella noackiae	tarA	Yes	No	No	13.89	41.51	36.54
83264	Pseudomonadota	Alphaproteobacteria	Hyphomicrobiales	Phyllobacteriaceae	Aminobacter	Aminobacter aganoensis	tarA	Yes	No	No	63.64	-	-
83265	Pseudomonadota	Alphaproteobacteria	Hyphomicrobiales	Phyllobacteriaceae	Aminobacter	Aminobacter niigataensis	tarRAB	Yes	Yes	Yes	35.69	-	-
83382	Actinomycetota	Actinomycetes	Kitasatosporales	Streptomycetaceae	Kitasatospora	Kitasatospora xanthocidica	tarRAB	Yes	Yes	Yes	34.54	-	-
83617	Pseudomonadota	Gammaproteobacteria	Xanthomonadales	Xanthomonadaceae	Stenotrophomonas	Stenotrophomonas nitritireducens	tarA	Yes	No	No	36.18	-	-
83619	Pseudomonadota	Gammaproteobacteria	Xanthomonadales	Xanthomonadaceae	Pseudoxanthomonas	Pseudoxanthomonas broegbernensis	tarA	Yes	No	No	36.88	-	-
83765	Pseudomonadota	Betaproteobacteria	Neisseriales	Chromobacteriaceae	Formivibrio	Formivibrio citricus	tarA	Yes	No	No	33.15	30.18	43.42
83767	Pseudomonadota	Betaproteobacteria	Rhodocyclales	Rhodocyclaceae	Propionivibrio	Propionivibrio dicarboxylicus	tarRAB	Yes	Yes	Yes	34.48	-	-
83784	Pseudomonadota	Betaproteobacteria	Burkholderiales	Burkholderiaceae	Paraburkholderia	Paraburkholderia sartisoli	tarA	Yes	No	No	24.44	32.43	37.66
84480	Actinomycetota	Actinomycetes	Pseudonocardiales	Pseudonocardiaceae	Amycolatopsis	Amycolatopsis thermoflava	tarRAB	Yes	Yes	Yes	36.46	43.02	36.36
84633	Actinomycetota	Actinomycetes	Kineosporiales	Kineosporiaceae	Kineosporia	Kineosporia rhizophila	tarA	Yes	No	No	36.29	31.15	33.33
84725	Actinomycetota	Actinomycetes	Pseudonocardiales	Pseudonocardiaceae	Umezawaea	Umezawaea tangerina	tarRAB	Yes	Yes	Yes	34.69	33.33	37.18
85402	Pseudomonadota	Gammaproteobacteria	Pasteurellales	Pasteurellaceae	Mannheimia	Mannheimia granulomatis	tarRAB	Yes	Yes	Yes	35.03	-	-
85558	Actinomycetota	Actinomycetes	Kitasatosporales	Streptomycetaceae	Streptomyces	Streptomyces turgidiscabies	tarA	Yes	No	No	34.32	30.3	-
85698	Pseudomonadota	Betaproteobacteria	Burkholderiales	Alcaligenaceae	Achromobacter	Achromobacter xylosoxidans	tarRAB	Yes	Yes	Yes	37.43	-	-
85925	Pseudomonadota	Gammaproteobacteria	Chromatiales	Ectothiorhodospiraceae	Alkalispirillum	Alkalispirillum mobile	tarA	Yes	No	No	36.58	-	-
86102	Pseudomonadota	Gammaproteobacteria	Alteromonadales	Idiomarinaceae	Idiomarina	Idiomarina abyssalis	tarA	Yes	No	No	37.8	-	-
86103	Pseudomonadota	Gammaproteobacteria	Alteromonadales	Idiomarinaceae	Idiomarina	Idiomarina zobellii	tarA	Yes	No	No	38.32	-	-
86173	Pseudomonadota	Gammaproteobacteria	Cellvibrionales	Microbulbiferaceae	Microbulbifer	Microbulbifer elongatus	tarRAB	Yes	Yes	Yes	35.79	-	-
86175	Pseudomonadota	Gammaproteobacteria	Pseudomonadales	Pseudomonadaceae	Halopseudomonas	Halopseudomonas pertucinogena	tarA	Yes	No	No	36.22	-	-
86176	Pseudomonadota	Gammaproteobacteria	Pseudomonadales	Pseudomonadaceae	Pseudomonas	Pseudomonas meliae	tarRAB	Yes	Yes	Yes	37.63	31.92	33.33
86179	Pseudomonadota	Gammaproteobacteria	Oceanospirillales	Halomonadaceae	Chromohalobacter	Chromohalobacter beijerinckii	tarRAB	Yes	Yes	Yes	35	-	-
86185	Pseudomonadota	Gammaproteobacteria	Pseudomonadales	Pseudomonadaceae	Pseudomonas	Pseudomonas lundensis	tarA	Yes	No	No	36.83	-	-
86186	Pseudomonadota	Gammaproteobacteria	Xanthomonadales	Xanthomonadaceae	Xanthomonas	Xanthomonas cissicola	tarRAB	Yes	Yes	Yes	35.66	-	-
86265	Pseudomonadota	Gammaproteobacteria	Pseudomonadales	Pseudomonadaceae	Pseudomonas	Pseudomonas thivervalensis	tarA	Yes	No	No	35	34.04	33.33
86664	Bacillota	Bacilli	Bacillales	Bacillaceae	Priestia	Priestia flexa	tarRAB	Yes	Yes	Yes	64.23	42.55	65.04
87172	Pseudomonadota	Alphaproteobacteria	Rhodobacterales	Paracoccaceae	Natronohydrobacter	Natronohydrobacter thiooxidans	tarA	Yes	No	No	33.51	-	-
87883	Pseudomonadota	Betaproteobacteria	Burkholderiales	Burkholderiaceae	Burkholderia	Burkholderia multivorans	tarRAB	Yes	Yes	Yes	38.12	31.86	32.47
88376	Actinomycetota	Actinomycetes	Micrococcales	Microbacteriaceae	Agromyces	Agromyces bracchium	tarA	Yes	No	No	22.34	-	-
88382	Actinomycetota	Actinomycetes	Micrococcales	Promicromonosporaceae	Promicromonospora	Promicromonospora sukumoe	tarRAB	Yes	Yes	Yes	50	41.93	37.74
89065	Pseudomonadota	Gammaproteobacteria	Pseudomonadales	Pseudomonadaceae	Pseudomonas	Pseudomonas abietaniphila	tarA	Yes	No	No	28.04	-	-
89153	Bacillota	Clostridia	Eubacteriales	Lachnospiraceae	Lachnoclostridium	[Clostridium] hylemonae	tarRAB	Yes	Yes	Yes	41.85	-	-
89401	Pseudomonadota	Gammaproteobacteria	Alteromonadales	Colwelliaceae	Colwellia	Colwellia demingiae	tarRAB	Yes	Yes	Yes	35.09	-	-
89402	Pseudomonadota	Gammaproteobacteria	Alteromonadales	Colwelliaceae	Colwellia	Colwellia hornerae	tarRAB	Yes	Yes	Yes	35.08	-	-
89772	Pseudomonadota	Alphaproteobacteria	Hyphomicrobiales	Phyllobacteriaceae	Aquamicrobium	Aquamicrobium lusatiense	tarRAB	Yes	Yes	Yes	35.99	-	-
89784	Bacillota	Bacilli	Bacillales	Alicyclobacillaceae	Alicyclobacillus	Alicyclobacillus hesperidum	tarRAB	Yes	Yes	Yes	40.16	43.45	-
90060	Pseudomonadota	Betaproteobacteria	Rhodocyclales	Rhodocyclaceae	Aromatoleum	Aromatoleum toluolicum	tarRAB	Yes	Yes	Yes	21.05	-	-
90239	Pseudomonadota	Gammaproteobacteria	Moraxellales	Moraxellaceae	Moraxella	Moraxella canis	tarRAB	Yes	Yes	Yes	36.27	-	-
90244	Pseudomonadota	Betaproteobacteria	Burkholderiales	Alcaligenaceae	Oligella	Oligella ureolytica	tarRAB	Yes	Yes	Yes	33.78	-	-
90245	Pseudomonadota	Betaproteobacteria	Burkholderiales	Alcaligenaceae	Oligella	Oligella urethralis	tarRAB	Yes	Yes	Yes	34.29	-	-
90732	Thermodesulfobacteriota	Desulfobacteria	Desulfobacterales	Desulfobacteraceae	Desulfobacula	Desulfobacula phenolica	tarRAB	Yes	Yes	Yes	37.6	-	-
91360	Thermodesulfobacteriota	Desulfobulbia	Desulfobulbales	Desulfocapsaceae	Desulforhopalus	Desulforhopalus singaporensis	tarA	Yes	No	No	45.72	-	-
92172	Pseudomonadota	Gammaproteobacteria	Vibrionales	Vibrionaceae	Vibrio	Vibrio aerogenes	tarRAB	Yes	Yes	Yes	35.29	31.33	32.46
92487	Pseudomonadota	Gammaproteobacteria	Thiotrichales	Thiotrichaceae	Thiothrix	Thiothrix eikelboomii	tarA	Yes	No	No	34.15	-	-
92488	Pseudomonadota	Gammaproteobacteria	Enterobacterales	Erwiniaceae	Pantoea	Pantoea endophytica	tarRAB	Yes	Yes	Yes	35.58	30.7	33.79
92647	Pseudomonadota	Betaproteobacteria	Burkholderiales	Burkholderiaceae	Paraburkholderia	Paraburkholderia tropica	tarA	Yes	No	No	35.7	32.74	39.66
92933	Pseudomonadota	Alphaproteobacteria	Rhodospirillales	Azospirillaceae	Azospirillum	Azospirillum doebereinerae	tarRAB	Yes	Yes	Yes	35.14	-	-
93064	Pseudomonadota	Alphaproteobacteria	Sphingomonadales	Sphingomonadaceae	Sphingomonas	Sphingomonas koreensis	tarA	Yes	No	No	38.12	-	-
93218	Pseudomonadota	Betaproteobacteria	Burkholderiales	Burkholderiaceae	Pandoraea	Pandoraea apista	tarA	Yes	No	No	36.22	30.53	36.11
93219	Pseudomonadota	Betaproteobacteria	Burkholderiales	Burkholderiaceae	Pandoraea	Pandoraea norimbergensis	tarA	Yes	No	No	35.7	31.06	40
93220	Pseudomonadota	Betaproteobacteria	Burkholderiales	Burkholderiaceae	Pandoraea	Pandoraea pnomenusa	tarA	Yes	No	No	36.83	30.91	33.03
93221	Pseudomonadota	Betaproteobacteria	Burkholderiales	Burkholderiaceae	Pandoraea	Pandoraea pulmonicola	tarA	Yes	No	No	35.09	31.43	32.94
93222	Pseudomonadota	Betaproteobacteria	Burkholderiales	Burkholderiaceae	Pandoraea	Pandoraea sputorum	tarRAB	Yes	Yes	Yes	37.64	34.92	34.72
93378	Pseudomonadota	Gammaproteobacteria	Enterobacterales	Hafniaceae	Edwardsiella	Edwardsiella hoshinae	tarA	Yes	No	No	43.2	-	-
93944	Actinomycetota	Actinomycetes	Streptosporangiales	Streptosporangiaceae	Nonomuraea	Nonomuraea gerenzanensis	tarRAB	Yes	Yes	Yes	35.93	-	-
93973	Pseudomonadota	Gammaproteobacteria	Alteromonadales	Shewanellaceae	Shewanella	Shewanella japonica	tarRAB	Yes	Yes	Yes	34.35	-	-
94624	Pseudomonadota	Betaproteobacteria	Burkholderiales	Alcaligenaceae	Bordetella	Bordetella petrii	tarA	Yes	No	No	36.75	-	-
94868	Bacillota	Clostridia	Eubacteriales	Lachnospiraceae	Lacrimispora	Lacrimispora algidixylanolytica	tarA	Yes	No	No	44.71	-	-
95160	Actinomycetota	Actinomycetes	Streptosporangiales	Thermomonosporaceae	Actinomadura	Actinomadura catellatispora	tarRAB	Yes	Yes	Yes	35.97	-	-
95161	Actinomycetota	Actinomycetes	Pseudonocardiales	Pseudonocardiaceae	Saccharopolyspora	Saccharopolyspora flava	tarA	Yes	No	No	32.3	43.67	38.89
95300	Pseudomonadota	Gammaproteobacteria	Pseudomonadales	Pseudomonadaceae	Pseudomonas	Pseudomonas vancouverensis	tarA	Yes	No	No	38.38	31.92	32.39
95301	Pseudomonadota	Gammaproteobacteria	Pseudomonadales	Pseudomonadaceae	Pseudomonas	Pseudomonas multiresinivorans	tarA	Yes	No	No	34.65	-	-
95485	Pseudomonadota	Betaproteobacteria	Burkholderiales	Burkholderiaceae	Burkholderia	Burkholderia stabilis	tarA	Yes	No	No	37.8	32.24	38.67
95486	Pseudomonadota	Betaproteobacteria	Burkholderiales	Burkholderiaceae	Burkholderia	Burkholderia cenocepacia	tarA	Yes	No	No	38.38	32.24	35.29
96101	Actinomycetota	Actinomycetes	Streptosporangiales	Thermomonosporaceae	Actinomadura	Actinomadura glauciflava	tarRAB	Yes	Yes	Yes	35.75	31.37	32.74
96344	Pseudomonadota	Betaproteobacteria	Burkholderiales	Burkholderiaceae	Cupriavidus	Cupriavidus oxalaticus	tarA	Yes	No	No	38.12	-	-
96472	Pseudomonadota	Gammaproteobacteria	Thiotrichales	Thiotrichaceae	Thiothrix	Thiothrix winogradskyi	tarRAB	Yes	Yes	Yes	36.75	-	-
96773	Pseudomonadota	Betaproteobacteria	Rhodocyclales	Zoogloeaceae	Thauera	Thauera chlorobenzoica	tarRAB	Yes	Yes	Yes	34.85	-	-
97398	Actinomycetota	Actinomycetes	Kitasatosporales	Streptomycetaceae	Streptomyces	Streptomyces abikoensis	tarRAB	Yes	Yes	Yes	26.43	30.36	36.77
99653	Actinomycetota	Actinomycetes	Mycobacteriales	Nocardiaceae	Rhodococcus	Rhodococcus koreensis	tarRAB	Yes	Yes	Yes	46.15	39.68	32.84
103232	Actinomycetota	Actinomycetes	Kitasatosporales	Streptomycetaceae	Streptomyces	Streptomyces ipomoeae	tarRAB	Yes	Yes	Yes	35.37	-	-
103836	Actinomycetota	Actinomycetes	Streptosporangiales	Streptosporangiaceae	Thermopolyspora	Thermopolyspora flexuosa	tarRAB	Yes	Yes	Yes	38.54	-	-
103855	Pseudomonadota	Betaproteobacteria	Burkholderiales	Alcaligenaceae	Bordetella	Bordetella hinzii	tarRAB	Yes	Yes	Yes	33.42	-	-
103891	Bacillota	Negativicutes	Veillonellales	Veillonellaceae	Veillonella	Veillonella criceti	tarRAB	Yes	Yes	Yes	42.9	-	-
103892	Bacillota	Negativicutes	Veillonellales	Veillonellaceae	Veillonella	Veillonella ratti	tarA	Yes	No	No	33.33	30.52	35.69
104087	Pseudomonadota	Gammaproteobacteria	Pseudomonadales	Pseudomonadaceae	Pseudomonas	Pseudomonas frederiksbergensis	tarA	Yes	No	No	38.12	31.14	31.25
104205	Actinomycetota	Actinomycetes	Streptosporangiales	Nocardiopsaceae	Streptomonospora	Streptomonospora salina	tarA	Yes	No	No	33.7	-	-
104609	Pseudomonadota	Gammaproteobacteria	Vibrionales	Vibrionaceae	Vibrio	Vibrio penaeicida	tarRAB	Yes	Yes	Yes	36.19	-	-
105219	Pseudomonadota	Betaproteobacteria	Burkholderiales	Burkholderiaceae	Ralstonia	Ralstonia mannitolilytica	tarA	Yes	No	No	38.12	-	-
105420	Actinomycetota	Actinomycetes	Kitasatosporales	Streptomycetaceae	Streptacidiphilus	Streptacidiphilus neutrinimicus	tarA	Yes	No	No	25	30.1	34.45
105422	Actinomycetota	Actinomycetes	Kitasatosporales	Streptomycetaceae	Streptacidiphilus	Streptacidiphilus carbonis	tarRAB	Yes	Yes	Yes	36.51	-	-
106147	Pseudomonadota	Betaproteobacteria	Burkholderiales	Alcaligenaceae	Pelistega	Pelistega europaea	tarA	Yes	No	No	35.08	-	-
106412	Actinomycetota	Actinomycetes	Streptosporangiales	Streptosporangiaceae	Streptosporangium	Streptosporangium subroseum	tarA	Yes	No	No	35.39	36.84	36.28
106592	Pseudomonadota	Alphaproteobacteria	Hyphomicrobiales	Rhizobiaceae	Ensifer	Ensifer adhaerens	tarRAB	Yes	Yes	Yes	37.47	-	-
106648	Pseudomonadota	Gammaproteobacteria	Moraxellales	Moraxellaceae	Acinetobacter	Acinetobacter bereziniae	tarRAB	Yes	Yes	Yes	29.03	31.71	30.63
106649	Pseudomonadota	Gammaproteobacteria	Moraxellales	Moraxellaceae	Acinetobacter	Acinetobacter guillouiae	tarA	Yes	No	No	35.96	32.35	30.54
107327	Pseudomonadota	Gammaproteobacteria	Alteromonadales	Pseudoalteromonadaceae	Pseudoalteromonas	Pseudoalteromonas ulvae	tarA	Yes	No	No	35.33	-	-
107400	Pseudomonadota	Alphaproteobacteria	Hyphomicrobiales	Methylobacteriaceae	Methylobacterium	Methylobacterium fujisawaense	tarA	Yes	No	No	35.71	-	-
108981	Pseudomonadota	Gammaproteobacteria	Moraxellales	Moraxellaceae	Acinetobacter	Acinetobacter schindleri	tarA	Yes	No	No	36.2	36.29	31.19
110322	Pseudomonadota	Alphaproteobacteria	Hyphomicrobiales	Rhizobiaceae	Sinorhizobium	Sinorhizobium terangae	tarA	Yes	No	No	39.52	-	-
111769	Pseudomonadota	Gammaproteobacteria	Thiotrichales	Thiotrichaceae	Thiothrix	Thiothrix unzii	tarA	Yes	No	No	36.15	-	-
111770	Pseudomonadota	Gammaproteobacteria	Thiotrichales	Thiotrichaceae	Thiothrix	Thiothrix fructosivorans	tarA	Yes	No	No	36.41	-	-
111802	Actinomycetota	Actinomycetes	Streptosporangiales	Thermomonosporaceae	Actinomadura	Actinomadura fibrosa	tarA	Yes	No	No	34.7	31.34	40
112002	Pseudomonadota	Gammaproteobacteria	Moraxellales	Moraxellaceae	Psychrobacter	Psychrobacter pacificensis	tarA	Yes	No	No	35.95	-	-
112900	Bacillota	Negativicutes	Selenomonadales	Sporomusaceae	Sporomusa	Sporomusa acidovorans	tarA	Yes	No	No	46.24	31.63	48.23
112901	Bacillota	Negativicutes	Selenomonadales	Sporomusaceae	Sporomusa	Sporomusa malonica	tarRAB	Yes	Yes	Yes	36.36	34.69	45.36
113559	Actinomycetota	Actinomycetes	Micromonosporales	Micromonosporaceae	Actinoplanes	Actinoplanes campanulatus	tarA	Yes	No	No	31.72	-	-
113560	Actinomycetota	Actinomycetes	Micromonosporales	Micromonosporaceae	Actinoplanes	Actinoplanes consettensis	tarA	Yes	No	No	34.07	37.26	31.67
113561	Actinomycetota	Actinomycetes	Micromonosporales	Micromonosporaceae	Actinoplanes	Actinoplanes deccanensis	tarA	Yes	No	No	33.33	-	-
113562	Actinomycetota	Actinomycetes	Micromonosporales	Micromonosporaceae	Actinoplanes	Actinoplanes derwentensis	tarRAB	Yes	Yes	Yes	34.5	31.25	34.29
113563	Actinomycetota	Actinomycetes	Micromonosporales	Micromonosporaceae	Actinoplanes	Actinoplanes durhamensis	tarRAB	Yes	Yes	Yes	37.53	-	-
113566	Actinomycetota	Actinomycetes	Micromonosporales	Micromonosporaceae	Actinoplanes	Actinoplanes humidus	tarA	Yes	No	No	34.32	37.26	36.07
113567	Actinomycetota	Actinomycetes	Micromonosporales	Micromonosporaceae	Actinoplanes	Actinoplanes italicus	tarA	Yes	No	No	80	-	-
113568	Actinomycetota	Actinomycetes	Micromonosporales	Micromonosporaceae	Actinoplanes	Actinoplanes lobatus	tarRAB	Yes	Yes	Yes	30.65	34.62	33.85
113570	Actinomycetota	Actinomycetes	Micromonosporales	Micromonosporaceae	Actinoplanes	Actinoplanes palleronii	tarA	Yes	No	No	23.88	-	-
113571	Actinomycetota	Actinomycetes	Micromonosporales	Micromonosporaceae	Actinoplanes	Actinoplanes rectilineatus	tarA	Yes	No	No	36.41	30.77	35.48
114686	Actinomycetota	Actinomycetes	Kitasatosporales	Streptomycetaceae	Streptomyces	Streptomyces phaeoluteigriseus	tarA	Yes	No	No	35.03	30.56	34.94
114695	Actinomycetota	Actinomycetes	Kitasatosporales	Streptomycetaceae	Streptomyces	Streptomyces asiaticus	tarA	Yes	No	No	31.25	39.58	35.9
114696	Actinomycetota	Actinomycetes	Kitasatosporales	Streptomycetaceae	Streptomyces	Streptomyces cangkringensis	tarA	Yes	No	No	31.25	39.58	39.68
114698	Actinomycetota	Actinomycetes	Kitasatosporales	Streptomycetaceae	Streptomyces	Streptomyces javensis	tarRAB	Yes	Yes	Yes	31.25	39.58	36.49
114699	Actinomycetota	Actinomycetes	Kitasatosporales	Streptomycetaceae	Streptomyces	Streptomyces rhizosphaericus	tarRAB	Yes	Yes	Yes	31.25	39.58	38.89
114700	Actinomycetota	Actinomycetes	Kitasatosporales	Streptomycetaceae	Streptomyces	Streptomyces indonesiensis	tarA	Yes	No	No	31.25	39.58	35.9
115433	Actinomycetota	Actinomycetes	Pseudonocardiales	Pseudonocardiaceae	Amycolatopsis	Amycolatopsis sacchari	tarA	Yes	No	No	37.5	42.89	43.75
115551	Pseudomonadota	Gammaproteobacteria	Oceanospirillales	Halomonadaceae	Halomonas	Halomonas neptunia	tarRAB	Yes	Yes	Yes	39.47	32.73	38.46
115553	Pseudomonadota	Gammaproteobacteria	Oceanospirillales	Halomonadaceae	Halomonas	Halomonas sulfidaeris	tarA	Yes	No	No	37.5	30.3	32.81
115555	Pseudomonadota	Gammaproteobacteria	Oceanospirillales	Halomonadaceae	Halomonas	Halomonas axialensis	tarRAB	Yes	Yes	Yes	39.21	-	-
115561	Pseudomonadota	Gammaproteobacteria	Oceanospirillales	Halomonadaceae	Halomonas	Halomonas hydrothermalis	tarRAB	Yes	Yes	Yes	38.68	32.73	38.46
116849	Pseudomonadota	Gammaproteobacteria	Pseudomonadales	Pseudomonadaceae	Azomonas	Azomonas agilis	tarA	Yes	No	No	37.87	-	-
117506	Pseudomonadota	Betaproteobacteria	Burkholderiales	Comamonadaceae	Comamonas	Comamonas denitrificans	tarA	Yes	No	No	36.36	-	-
117680	Pseudomonadota	Gammaproteobacteria	Pseudomonadales	Pseudomonadaceae	Pseudomonas	Pseudomonas reactans	tarA	Yes	No	No	37.08	-	-
117681	Pseudomonadota	Gammaproteobacteria	Pseudomonadales	Pseudomonadaceae	Pseudomonas	Pseudomonas gingeri	tarRAB	Yes	Yes	Yes	37.34	31.52	37.81
119000	Pseudomonadota	Gammaproteobacteria	Oceanospirillales	Halomonadaceae	Halomonas	Halomonas muralis	tarA	Yes	No	No	37.24	-	-
119219	Pseudomonadota	Betaproteobacteria	Burkholderiales	Burkholderiaceae	Cupriavidus	Cupriavidus metallidurans	tarRAB	Yes	Yes	Yes	32.98	31.33	37.88
119863	Pseudomonadota	Gammaproteobacteria	Oceanospirillales	Halomonadaceae	Chromohalobacter	Chromohalobacter nigrandesensis	tarRAB	Yes	Yes	Yes	38.17	-	-
120107	Pseudomonadota	Alphaproteobacteria	Sphingomonadales	Sphingomonadaceae	Sphingobium	Sphingobium cloacae	tarA	Yes	No	No	35.77	-	-
121292	Actinomycetota	Actinomycetes	Micrococcales	Micrococcaceae	Pseudarthrobacter	Pseudarthrobacter sulfonivorans	tarA	Yes	No	No	38.67	-	-
121428	Pseudomonadota	Alphaproteobacteria	Sphingomonadales	Sphingomonadaceae	Sphingobium	Sphingobium xenophagum	tarA	Yes	No	No	34.15	-	-
121719	Pseudomonadota	Alphaproteobacteria	Hyphomicrobiales	Stappiaceae	Pannonibacter	Pannonibacter phragmitetus	tarA	Yes	No	No	33.96	-	-
121821	Pseudomonadota	Alphaproteobacteria	Rhodobacterales	Paracoccaceae	Roseinatronobacter	Roseinatronobacter thiooxidans	tarA	Yes	No	No	32.89	34.72	30.63
122355	Pseudomonadota	Gammaproteobacteria	Pseudomonadales	Pseudomonadaceae	Pseudomonas	Pseudomonas psychrophila	tarA	Yes	No	No	37.47	-	-
122358	Actinomycetota	Actinomycetes	Micromonosporales	Micromonosporaceae	Actinoplanes	Actinoplanes ianthinogenes	tarA	Yes	No	No	37.1	31.67	33.33
123899	Pseudomonadota	Betaproteobacteria	Burkholderiales	Alcaligenaceae	Bordetella	Bordetella trematum	tarRAB	Yes	Yes	Yes	36.75	31.07	-
124798	Actinomycetota	Actinomycetes	Micrococcales	Microbacteriaceae	Microbacterium	Microbacterium phyllosphaerae	tarRAB	Yes	Yes	Yes	38.48	31.92	-
126385	Pseudomonadota	Gammaproteobacteria	Enterobacterales	Morganellaceae	Providencia	Providencia alcalifaciens	tarA	Yes	No	No	38.54	31.48	33.33
127458	Pseudomonadota	Gammaproteobacteria	Chromatiales	Chromatiaceae	Thiobaca	Thiobaca trueperi	tarRAB	Yes	Yes	Yes	27.78	32.43	-
128780	Pseudomonadota	Gammaproteobacteria	Xanthomonadales	Xanthomonadaceae	Stenotrophomonas	Stenotrophomonas acidaminiphila	tarRAB	Yes	Yes	Yes	35.94	-	-
128782	Pseudomonadota	Alphaproteobacteria	Hyphomicrobiales	Boseaceae	Bosea	Bosea minatitlanensis	tarRAB	Yes	Yes	Yes	32.7	-	-
128785	Pseudomonadota	Gammaproteobacteria	Xanthomonadales	Xanthomonadaceae	Pseudoxanthomonas	Pseudoxanthomonas mexicana	tarRAB	Yes	Yes	Yes	37.34	-	-
251699	Pseudomonadota	Gammaproteobacteria	Pseudomonadales	Pseudomonadaceae	Pseudomonas	Pseudomonas syringae group genomosp. 7	tarA	Yes	No	No	37.21	31.92	30.44
129338	Bacillota	Bacilli	Bacillales	Bacillaceae	Geobacillus	Geobacillus subterraneus	tarA	Yes	No	No	23.82	-	-
347	Pseudomonadota	Gammaproteobacteria	Xanthomonadales	Xanthomonadaceae	Xanthomonas	Xanthomonas oryzae	tarA	Yes	No	No	36.66	-	-
129578	Pseudomonadota	Gammaproteobacteria	Aeromonadales	Aeromonadaceae	Oceanimonas	Oceanimonas baumannii	tarA	Yes	No	No	36.72	-	-
129817	Pseudomonadota	Gammaproteobacteria	Pseudomonadales	Pseudomonadaceae	Pseudomonas	Pseudomonas brenneri	tarRAB	Yes	Yes	Yes	37.47	-	-
129847	Pseudomonadota	Gammaproteobacteria	Pseudomonadales	Pseudomonadaceae	Pseudomonas	Pseudomonas grimontii	tarRAB	Yes	Yes	Yes	37.34	-	-
130049	Bacillota	Bacilli	Bacillales	Paenibacillaceae	Paenibacillus	Paenibacillus dendritiformis	tarRAB	Yes	Yes	Yes	39.35	47.24	47.69
130788	Bacillota	Tissierellia			Sedimentibacter	Sedimentibacter saalensis	tarRAB	Yes	Yes	Yes	46.67	-	-
130796	Actinomycetota	Actinomycetes	Pseudonocardiales	Pseudonocardiaceae	Crossiella	Crossiella equi	tarA	Yes	No	No	34.35	30	40
132476	Pseudomonadota	Gammaproteobacteria	Pseudomonadales	Pseudomonadaceae	Pseudomonas	Pseudomonas kilonensis	tarA	Yes	No	No	38	34.04	41.3
132919	Actinomycetota	Actinomycetes	Mycobacteriales	Nocardiaceae	Rhodococcus	Rhodococcus jostii	tarA	Yes	No	No	32.78	32.04	31.82
134534	Pseudomonadota	Gammaproteobacteria	Moraxellales	Moraxellaceae	Acinetobacter	Acinetobacter gyllenbergii	tarRAB	Yes	Yes	Yes	36.22	33.33	32.05
134536	Pseudomonadota	Betaproteobacteria	Burkholderiales	Burkholderiaceae	Paraburkholderia	Paraburkholderia caledonica	tarA	Yes	No	No	35.12	38.18	33.33
134537	Pseudomonadota	Betaproteobacteria	Burkholderiales	Burkholderiaceae	Paraburkholderia	Paraburkholderia fungorum	tarA	Yes	No	No	37.11	31.65	39.66
134601	Actinomycetota	Actinomycetes	Mycobacteriales	Mycobacteriaceae	Mycolicibacterium	Mycolicibacterium goodii	tarA	Yes	No	No	32.72	31.37	35.46
134602	Actinomycetota	Actinomycetes	Streptosporangiales	Thermomonosporaceae	Actinomadura	Actinomadura nitritigenes	tarA	Yes	No	No	34.7	35.21	36.77
134849	Actinomycetota	Actinomycetes	Cryptosporangiales	Cryptosporangiaceae	Cryptosporangium	Cryptosporangium aurantiacum	tarA	Yes	No	No	34.13	-	-
134959	Actinomycetota	Actinomycetes	Streptosporangiales	Thermomonosporaceae	Actinomadura	Actinomadura mexicana	tarA	Yes	No	No	36.69	-	-
135626	Pseudomonadota	Gammaproteobacteria	Alteromonadales	Shewanellaceae	Shewanella	Shewanella olleyana	tarA	Yes	No	No	34.1	-	-
135719	Pseudomonadota	Alphaproteobacteria	Sphingomonadales	Sphingomonadaceae	Sphingobium	Sphingobium amiense	tarA	Yes	No	No	35.89	-	-
135735	Bacillota	Bacilli	Bacillales	Bacillaceae	Priestia	Priestia endophytica	tarA	Yes	No	No	63.78	39.13	63.12
135739	Pseudomonadota	Gammaproteobacteria	Pseudomonadales	Marinobacteraceae	Marinobacter	Marinobacter lutaoensis	tarA	Yes	No	No	37.9	-	-
135740	Pseudomonadota	Alphaproteobacteria	Rhodobacterales	Paracoccaceae	Paracoccus	Paracoccus kondratievae	tarA	Yes	No	No	38.44	-	-
135946	Actinomycetota	Actinomycetes	Micromonosporales	Micromonosporaceae	Actinoplanes	Actinoplanes awajinensis	tarRAB	Yes	Yes	Yes	55.56	-	-
135948	Actinomycetota	Actinomycetes	Micromonosporales	Micromonosporaceae	Actinoplanes	Actinoplanes octamycinicus	tarA	Yes	No	No	37.26	33.33	31.08
136468	Pseudomonadota	Gammaproteobacteria	Vibrionales	Vibrionaceae	Vibrio	Vibrio lentus	tarA	Yes	No	No	36.15	-	-
136857	Actinomycetota	Actinomycetes	Mycobacteriales	Corynebacteriaceae	Corynebacterium	Corynebacterium testudinoris	tarA	Yes	No	No	27.67	-	-
137265	Actinomycetota	Actinomycetes	Micromonosporales	Micromonosporaceae	Asanoa	Asanoa ishikariensis	tarRAB	Yes	Yes	Yes	34.34	34.38	37.5
137545	Pseudomonadota	Gammaproteobacteria	Enterobacterales	Yersiniaceae	Serratia	Serratia quinivorans	tarA	Yes	No	No	37.1	31.92	35.94
137584	Pseudomonadota	Gammaproteobacteria	Alteromonadales	Colwelliaceae	Thalassomonas	Thalassomonas viridans	tarRAB	Yes	Yes	Yes	37.5	-	-
137779	Pseudomonadota	Gammaproteobacteria	Alteromonadales	Pseudoalteromonadaceae	Pseudoalteromonas	Pseudoalteromonas flavipulchra	tarRAB	Yes	Yes	Yes	34.04	-	-
137993	Bacillota	Bacilli	Bacillales	Bacillaceae	Ectobacillus	Ectobacillus funiculus	tarA	Yes	No	No	66.22	-	-
138336	Actinomycetota	Actinomycetes	Geodermatophilales	Geodermatophilaceae	Blastococcus	Blastococcus saxobsidens	tarA	Yes	No	No	35.48	-	-
140314	Bacillota	Bacilli	Lactobacillales	Carnobacteriaceae	Trichococcus	Trichococcus palustris	tarRAB	Yes	Yes	Yes	36.36	-	-
141389	Pseudomonadota	Gammaproteobacteria	Oceanospirillales	Halomonadaceae	Chromohalobacter	Chromohalobacter canadensis	tarRAB	Yes	Yes	Yes	35	-	-
141451	Pseudomonadota	Gammaproteobacteria	Oceanospirillales	Oleiphilaceae	Oleiphilus	Oleiphilus messinensis	tarRAB	Yes	Yes	Yes	37.8	-	-
141949	Pseudomonadota	Gammaproteobacteria	Xanthomonadales	Xanthomonadaceae	Thermomonas	Thermomonas haemolytica	tarRAB	Yes	Yes	Yes	36.48	-	-
144023	Pseudomonadota	Alphaproteobacteria	Maricaulales	Maricaulaceae	Maricaulis	Maricaulis parjimensis	tarA	Yes	No	No	37.02	-	-
146819	Actinomycetota	Actinomycetes	Kitasatosporales	Streptomycetaceae	Streptomyces	Streptomyces europaeiscabiei	tarA	Yes	No	No	34.6	-	-
146821	Actinomycetota	Actinomycetes	Kitasatosporales	Streptomycetaceae	Streptomyces	Streptomyces reticuliscabiei	tarA	Yes	No	No	38.1	30.56	-
147248	Pseudomonadota	Gammaproteobacteria	Oceanospirillales	Halomonadaceae	Halomonas	Halomonas alimentaria	tarA	Yes	No	No	36.84	-	-
147645	Pseudomonadota	Alphaproteobacteria	Rhodobacterales	Paracoccaceae	Paracoccus	Paracoccus yeei	tarA	Yes	No	No	37.14	-	-
147825	Pseudomonadota	Gammaproteobacteria	Moraxellales	Moraxellaceae	Psychrobacter	Psychrobacter proteolyticus	tarRAB	Yes	Yes	Yes	35.91	-	-
150026	Actinomycetota	Actinomycetes	Micrococcales	Microbacteriaceae	Leifsonia	Leifsonia shinshuensis	tarA	Yes	No	No	33.88
150120	Pseudomonadota	Gammaproteobacteria	Alteromonadales	Shewanellaceae	Shewanella	Shewanella livingstonensis	tarA	Yes	No	No	35.94	33.33	30.26
150340	Pseudomonadota	Gammaproteobacteria	Vibrionales	Vibrionaceae	Vibrio	Vibrio antiquarius	tarA	Yes	No	No	35.09	-	-
151081	Pseudomonadota	Gammaproteobacteria	Alteromonadales	Pseudoalteromonadaceae	Pseudoalteromonas	Pseudoalteromonas ruthenica	tarA	Yes	No	No	34.38	-	-
151654	Pseudomonadota	Betaproteobacteria	Burkholderiales	Burkholderiaceae	Cupriavidus	Cupriavidus laharis	tarA	Yes	No	No	37.34	-	-
151783	Pseudomonadota	Betaproteobacteria	Burkholderiales	Burkholderiaceae	Cupriavidus	Cupriavidus campinensis	tarA	Yes	No	No	36.62	41.86	35.83
151784	Pseudomonadota	Betaproteobacteria	Burkholderiales	Alcaligenaceae	Pigmentiphaga	Pigmentiphaga kullae	tarA	Yes	No	No	41.89	30.65	38.89
152141	Actinomycetota	Actinomycetes	Kitasatosporales	Streptomycetaceae	Streptomyces	Streptomyces fructofermentans	tarA	Yes	No	No	35.19	-	-
152297	Pseudomonadota	Gammaproteobacteria	Alteromonadales	Pseudoalteromonadaceae	Pseudoalteromonas	Pseudoalteromonas issachenkonii	tarA	Yes	No	No	36.43	-	-
152480	Pseudomonadota	Betaproteobacteria	Burkholderiales	Burkholderiaceae	Burkholderia	Burkholderia ambifaria	tarA	Yes	No	No	38.12	32.16	36.79
152573	Pseudomonadota	Gammaproteobacteria			Alkalimonas	Alkalimonas amylolytica	tarRAB	Yes	Yes	Yes	33.77	-	-
153491	Pseudomonadota	Betaproteobacteria	Neisseriales	Neisseriaceae	Alysiella	Alysiella crassa	tarRAB	Yes	Yes	Yes	36.75	-	-
153493	Pseudomonadota	Betaproteobacteria	Neisseriales	Neisseriaceae	Conchiformibius	Conchiformibius steedae	tarA	Yes	No	No	38.06	-	-
153622	Pseudomonadota	Gammaproteobacteria	Vibrionales	Vibrionaceae	Vibrio	Vibrio agarivorans	tarA	Yes	No	No	37.73	-	-
154108	Pseudomonadota	Gammaproteobacteria	Moraxellales	Moraxellaceae	Psychrobacter	Psychrobacter submarinus	tarRAB	Yes	Yes	Yes	34.18	-	-
154109	Pseudomonadota	Gammaproteobacteria	Moraxellales	Moraxellaceae	Psychrobacter	Psychrobacter marincola	tarA	Yes	No	No	35.91	-	-
155177	Actinomycetota	Actinomycetes	Kitasatosporales	Streptomycetaceae	Streptomyces	Streptomyces yatensis	tarRAB	Yes	Yes	Yes	31.25	44.84	38.81
156980	Actinomycetota	Actinomycetes	Micrococcales	Micrococcaceae	Arthrobacter	Arthrobacter woluwensis	tarA	Yes	No	No	38.5	33.8	30.15
157076	Bacillota	Bacilli	Lactobacillales	Carnobacteriaceae	Trichococcus	Trichococcus collinsii	tarRAB	Yes	Yes	Yes	47.61	-	-
157592	Pseudomonadota	Betaproteobacteria	Nitrosomonadales	Sterolibacteriaceae	Sterolibacterium	Sterolibacterium denitrificans	tarRAB	Yes	Yes	Yes	36.95	-	-
157779	Pseudomonadota	Gammaproteobacteria	Oceanospirillales	Halomonadaceae	Kushneria	Kushneria marisflavi	tarA	Yes	No	No	40.58	-	-
157792	Pseudomonadota	Gammaproteobacteria	Pseudomonadales	Pseudomonadaceae	Halopseudomonas	Halopseudomonas xiamenensis	tarA	Yes	No	No	36.75	-	-
157910	Pseudomonadota	Betaproteobacteria	Burkholderiales	Burkholderiaceae	Paraburkholderia	Paraburkholderia tuberum	tarA	Yes	No	No	37.21	31.15	32.73
158500	Pseudomonadota	Alphaproteobacteria	Sphingomonadales	Sphingomonadaceae	Novosphingobium	Novosphingobium resinovorum	tarA	Yes	No	No	36.19	-	-
158627	Pseudomonadota	Gammaproteobacteria	Pseudomonadales	Pseudomonadaceae	Pseudomonas	Pseudomonas graminis	tarA	Yes	No	No	37.86	30.12	33.33
158841	Pseudomonadota	Gammaproteobacteria	Enterobacterales	Budviciaceae	Leminorella	Leminorella richardii	tarRAB	Yes	Yes	Yes	45.31	30.65	36.17
158849	Pseudomonadota	Gammaproteobacteria	Enterobacterales	Morganellaceae	Moellerella	Moellerella wisconsensis	tarRAB	Yes	Yes	Yes	39.73	-	-
158850	Pseudomonadota	Gammaproteobacteria	Enterobacterales	Morganellaceae	Providencia	Providencia rustigianii	tarA	Yes	No	No	39.52	-	-
57676	Pseudomonadota	Alphaproteobacteria	Hyphomicrobiales	Rhizobiaceae	Rhizobium	Rhizobium mongolense	tarA	Yes	No	No	41.26	-	-
158891	Pseudomonadota	Alphaproteobacteria	Hyphomicrobiales	Rhizobiaceae	Rhizobium	Rhizobium indigoferae	tarRAB	Yes	Yes	Yes	40.71	30.36	41.67
158897	Actinomycetota	Actinomycetes	Micrococcales	Micrococcaceae	Pseudarthrobacter	Pseudarthrobacter scleromae	tarRAB	Yes	Yes	Yes	38.3	-	-
158899	Pseudomonadota	Betaproteobacteria	Burkholderiales	Oxalobacteraceae	Collimonas	Collimonas fungivorans	tarRAB	Yes	Yes	Yes	36.88	32.82	39.66
159450	Pseudomonadota	Betaproteobacteria	Burkholderiales	Burkholderiaceae	Paraburkholderia	Paraburkholderia sacchari	tarRAB	Yes	Yes	Yes	36.82	32.84	36.61
159836	Bacillota	Negativicutes	Veillonellales	Veillonellaceae	Megasphaera	Megasphaera hominis	tarRAB	Yes	Yes	Yes	42	-	-
160699	Pseudomonadota	Alphaproteobacteria	Hyphomicrobiales	Rhizobiaceae	Agrobacterium	Agrobacterium larrymoorei	tarA	Yes	No	No	37.03	-	-
160791	Pseudomonadota	Alphaproteobacteria	Sphingomonadales	Sphingomonadaceae	Rhizorhabdus	Rhizorhabdus wittichii	tarA	Yes	No	No	31.82	-	-
160825	Pseudomonadota	Betaproteobacteria	Burkholderiales	Comamonadaceae	Comamonas	Comamonas koreensis	tarA	Yes	No	No	31.17	-	-
161398	Pseudomonadota	Gammaproteobacteria	Alteromonadales	Pseudoalteromonadaceae	Pseudoalteromonas	Pseudoalteromonas phenolica	tarRAB	Yes	Yes	Yes	35.42	-	-
162157	Pseudomonadota	Gammaproteobacteria	Alteromonadales	Pseudoalteromonadaceae	Pseudoalteromonas	Pseudoalteromonas spiralis	tarA	Yes	No	No	36.18	-	-
162160	Pseudomonadota	Gammaproteobacteria	Alteromonadales	Pseudoalteromonadaceae	Pseudoalteromonas	Pseudoalteromonas telluritireducens	tarA	Yes	No	No	36.12	-	-
162209	Bacillota	Bacilli	Bacillales	Paenibacillaceae	Paenibacillus	Paenibacillus naphthalenovorans	tarA	Yes	No	No	42.29	32.11	49.82
163011	Pseudomonadota	Gammaproteobacteria	Pseudomonadales	Pseudomonadaceae	Pseudomonas	Pseudomonas lini	tarRAB	Yes	Yes	Yes	35.88	32.98	37.04
163361	Actinomycetota	Actinomycetes	Kitasatosporales	Streptomycetaceae	Streptomyces	Streptomyces beijiangensis	tarA	Yes	No	No	33.51	-	-
163877	Bacillota	Bacilli	Bacillales	Bacillaceae	Virgibacillus	Virgibacillus necropolis	tarA	Yes	No	No	66.13	31.67	61.84
163879	Bacillota	Bacilli	Bacillales	Bacillaceae	Pseudalkalibacillus	Pseudalkalibacillus decolorationis	tarRAB	Yes	Yes	Yes	64.79	33.77	66.2
164115	Actinomycetota	Actinomycetes	Kitasatosporales	Streptomycetaceae	Streptomyces	Streptomyces niveiscabiei	tarRAB	Yes	Yes	Yes	33.61	30.77	34.72
164332	Pseudomonadota	Alphaproteobacteria	Rhodobacterales	Roseobacteraceae	Roseicyclus	Roseicyclus mahoneyensis	tarRAB	Yes	Yes	Yes	35.95	34.78	30.77
164348	Actinomycetota	Actinomycetes	Kitasatosporales	Streptomycetaceae	Streptomyces	Streptomyces puniciscabiei	tarA	Yes	No	No	80	-	-
164759	Pseudomonadota	Betaproteobacteria	Burkholderiales	Comamonadaceae	Diaphorobacter	Diaphorobacter nitroreducens	tarA	Yes	No	No	37.28	-	-
166935	Pseudomonadota	Gammaproteobacteria	Alteromonadales	Pseudoalteromonadaceae	Pseudoalteromonas	Pseudoalteromonas translucida	tarRAB	Yes	Yes	Yes	37.24	-	-
28229	Pseudomonadota	Gammaproteobacteria	Alteromonadales	Colwelliaceae	Colwellia	Colwellia psychrerythraea	tarA	Yes	No	No	35.88	-	-
168469	Pseudomonadota	Gammaproteobacteria	Pseudomonadales	Pseudomonadaceae	Pseudomonas	Pseudomonas costantinii	tarA	Yes	No	No	37.6	31.51	37.88
169134	Actinomycetota	Actinomycetes	Micrococcales	Micrococcaceae	Citricoccus	Citricoccus muralis	tarA	Yes	No	No	32.72	40.48	34.72
169427	Pseudomonadota	Betaproteobacteria	Burkholderiales	Burkholderiaceae	Paraburkholderia	Paraburkholderia terricola	tarA	Yes	No	No	37.34	30.55	37.26
169430	Pseudomonadota	Betaproteobacteria	Burkholderiales	Burkholderiaceae	Paraburkholderia	Paraburkholderia hospita	tarRAB	Yes	Yes	Yes	38.64	32.59	36.51
169435	Bacillota	Clostridia	Eubacteriales	Oscillospiraceae	Anaerotruncus	Anaerotruncus colihominis	tarA	Yes	No	No	47.73	-	-
169669	Pseudomonadota	Gammaproteobacteria	Pseudomonadales	Pseudomonadaceae	Pseudomonas	Pseudomonas extremorientalis	tarA	Yes	No	No	38.26	-	-
170540	Pseudomonadota	Gammaproteobacteria	Pseudomonadales	Pseudomonadaceae	Pseudomonas	Pseudomonas abyssi	tarRAB	Yes	Yes	Yes	35.96	-	-
170623	Pseudomonadota	Gammaproteobacteria	Pseudomonadales	Pseudomonadaceae	Azotobacter	Azotobacter beijerinckii	tarA	Yes	No	No	35.64	38.89	35.21
170651	Pseudomonadota	Gammaproteobacteria	Vibrionales	Vibrionaceae	Vibrio	Vibrio neptunius	tarA	Yes	No	No	35.26	-	-
170673	Pseudomonadota	Gammaproteobacteria	Vibrionales	Vibrionaceae	Vibrio	Vibrio kanaloae	tarRAB	Yes	Yes	Yes	35.53	-	-
170679	Pseudomonadota	Gammaproteobacteria	Vibrionales	Vibrionaceae	Vibrio	Vibrio chagasii	tarRAB	Yes	Yes	Yes	35.79	-	-
171383	Pseudomonadota	Gammaproteobacteria	Vibrionales	Vibrionaceae	Vibrio	Vibrio hepatarius	tarRAB	Yes	Yes	Yes	35.79	-	-
173560	Actinomycetota	Actinomycetes	Pseudonocardiales	Pseudonocardiaceae	Saccharothrix	Saccharothrix algeriensis	tarRAB	Yes	Yes	Yes	26.19	-	-
173676	Pseudomonadota	Alphaproteobacteria	Sphingomonadales	Sphingomonadaceae	Novosphingobium	Novosphingobium hassiacum	tarA	Yes	No	No	36.89	-	-
173990	Pseudomonadota	Gammaproteobacteria	Chromatiales	Chromatiaceae	Rheinheimera	Rheinheimera pacifica	tarRAB	Yes	Yes	Yes	36.39	-	-
175570	Actinomycetota	Actinomycetes	Micromonosporales	Micromonosporaceae	Virgisporangium	Virgisporangium aurantiacum	tarA	Yes	No	No	36.07	-	-
176102	Pseudomonadota	Gammaproteobacteria	Alteromonadales	Pseudoalteromonadaceae	Pseudoalteromonas	Pseudoalteromonas agarivorans	tarA	Yes	No	No	36.12	-	-
176598	Pseudomonadota	Gammaproteobacteria	Xanthomonadales	Xanthomonadaceae	Pseudoxanthomonas	Pseudoxanthomonas taiwanensis	tarA	Yes	No	No	36.39	-	-
176898	Actinomycetota	Actinomycetes	Pseudonocardiales	Pseudonocardiaceae	Prauserella	Prauserella alba	tarRAB	Yes	Yes	Yes	37.6	-	-
178399	Pseudomonadota	Gammaproteobacteria	Oceanospirillales	Oceanospirillaceae	Marinomonas	Marinomonas primoryensis	tarA	Yes	No	No	35.81	-	-
179010	Pseudomonadota	Gammaproteobacteria	Moraxellales	Moraxellaceae	Psychrobacter	Psychrobacter jeotgali	tarA	Yes	No	No	34.02	-	-
179095	Actinomycetota	Actinomycetes	Micrococcales	Microbacteriaceae	Microbacterium	Microbacterium ulmi	tarA	Yes	No	No	33.69	31.03	-
179879	Pseudomonadota	Betaproteobacteria	Burkholderiales	Burkholderiaceae	Burkholderia	Burkholderia anthina	tarRAB	Yes	Yes	Yes	38.12	31.72	35.29
180195	Pseudomonadota	Betaproteobacteria	Burkholderiales	Oxalobacteraceae	Herbaspirillum	Herbaspirillum autotrophicum	tarRAB	Yes	Yes	Yes	35.15	-	-
180197	Pseudomonadota	Betaproteobacteria	Burkholderiales	Comamonadaceae	Giesbergeria	Giesbergeria anulus	tarA	Yes	No	No	36.84	34.41	-
180282	Pseudomonadota	Betaproteobacteria	Burkholderiales	Comamonadaceae	Delftia	Delftia tsuruhatensis	tarA	Yes	No	No	33.42	-	-
180588	Pseudomonadota	Gammaproteobacteria	Moraxellales	Moraxellaceae	Psychrobacter	Psychrobacter faecalis	tarA	Yes	No	No	34.18	-	-
182220	Actinomycetota	Actinomycetes	Mycobacteriales	Mycobacteriaceae	Mycolicibacterium	Mycolicibacterium murale	tarA	Yes	No	No	33.06	31.54	34.38
182262	Pseudomonadota	Gammaproteobacteria	Alteromonadales	Alteromonadaceae	Agarivorans	Agarivorans albus	tarA	Yes	No	No	34.91	-	-
2371	Pseudomonadota	Gammaproteobacteria	Xanthomonadales	Xanthomonadaceae	Xylella	Xylella fastidiosa	tarA	Yes	No	No	36.58	-	-
183763	Actinomycetota	Actinomycetes	Streptosporangiales	Nocardiopsaceae	Streptomonospora	Streptomonospora alba	tarRAB	Yes	Yes	Yes	33.7	-	-
183795	Pseudomonadota	Gammaproteobacteria	Pseudomonadales	Pseudomonadaceae	Pseudomonas	Pseudomonas mediterranea	tarA	Yes	No	No	39.84	30.85	31.86
184755	Pseudomonadota	Gammaproteobacteria	Vibrionales	Vibrionaceae	Vibrio	Vibrio ruber	tarA	Yes	No	No	37.84	31.65	34.45
184924	Pseudomonadota	Gammaproteobacteria	Alteromonadales	Pseudoalteromonadaceae	Pseudoalteromonas	Pseudoalteromonas maricaloris	tarA	Yes	No	No	34.04	-	-
185641	Actinomycetota	Actinomycetes	Pseudonocardiales	Pseudonocardiaceae	Prauserella	Prauserella halophila	tarA	Yes	No	No	36.06	-	-
185696	Actinomycetota	Actinomycetes	Pseudonocardiales	Pseudonocardiaceae	Amycolatopsis	Amycolatopsis deserti	tarRAB	Yes	Yes	Yes	33.24	34.49	34.85
186280	Pseudomonadota	Alphaproteobacteria	Hyphomicrobiales	Xanthobacteraceae	Xanthobacter	Xanthobacter aminoxidans	tarRAB	Yes	Yes	Yes	34.12	46.34	32.08
186651	Pseudomonadota	Alphaproteobacteria	Hyphomicrobiales	Methylobacteriaceae	Microvirga	Microvirga subterranea	tarA	Yes	No	No	35.12	31.94	35.09
186761	Pseudomonadota	Gammaproteobacteria	Oceanospirillales	Halomonadaceae	Halomonas	Halomonas glaciei	tarA	Yes	No	No	38.16	30	40.39
351052	Pseudomonadota	Gammaproteobacteria	Chromatiales	Ectothiorhodospiraceae	Alkalilimnicola	Alkalilimnicola ehrlichii	tarRAB	Yes	Yes	Yes	36.32	-	-
187327	Bacillota	Negativicutes	Acidaminococcales	Acidaminococcaceae	Acidaminococcus	Acidaminococcus intestini	tarRAB	Yes	Yes	Yes	44.5	-	-
187980	Pseudomonadota	Gammaproteobacteria	Cellvibrionales	Microbulbiferaceae	Microbulbifer	Microbulbifer salipaludis	tarA	Yes	No	No	35.53	-	-
187981	Pseudomonadota	Gammaproteobacteria	Pseudomonadales	Marinobacteraceae	Marinobacter	Marinobacter litoralis	tarA	Yes	No	No	38.02	-	-
188144	Pseudomonadota	Gammaproteobacteria	Vibrionales	Vibrionaceae	Enterovibrio	Enterovibrio norvegicus	tarRAB	Yes	Yes	Yes	34.6	-	-
188770	Actinomycetota	Actinomycetes	Kitasatosporales	Streptomycetaceae	Streptomyces	Streptomyces koyangensis	tarA	Yes	No	No	35.7	44.47	36.77
188906	Pseudomonadota	Alphaproteobacteria	Rhodobacterales	Roseobacteraceae	Jannaschia	Jannaschia helgolandensis	tarA	Yes	No	No	36.1	-	-
189381	Bacillota	Bacilli	Bacillales	Bacillaceae	Rossellomorea	Rossellomorea marisflavi	tarRAB	Yes	Yes	Yes	61.14	-	-
189834	Pseudomonadota	Gammaproteobacteria	Pasteurellales	Pasteurellaceae	Actinobacillus	Actinobacillus porcitonsillarum	tarRAB	Yes	Yes	Yes	34.87	-	-
190305	Pseudomonadota	Gammaproteobacteria	Alteromonadales	Shewanellaceae	Shewanella	Shewanella marinintestina	tarRAB	Yes	Yes	Yes	36.57	-	-
190308	Pseudomonadota	Gammaproteobacteria	Alteromonadales	Shewanellaceae	Shewanella	Shewanella schlegeliana	tarA	Yes	No	No	36.5	-	-
190310	Pseudomonadota	Gammaproteobacteria	Alteromonadales	Shewanellaceae	Shewanella	Shewanella sairae	tarRAB	Yes	Yes	Yes	35.81	-	-
190721	Pseudomonadota	Betaproteobacteria	Burkholderiales	Burkholderiaceae	Ralstonia	Ralstonia insidiosa	tarA	Yes	No	No	37.82	-	-
190893	Pseudomonadota	Gammaproteobacteria	Vibrionales	Vibrionaceae	Vibrio	Vibrio coralliilyticus	tarRAB	Yes	Yes	Yes	35.53	-	-
190895	Pseudomonadota	Gammaproteobacteria	Vibrionales	Vibrionaceae	Vibrio	Vibrio rotiferianus	tarA	Yes	No	No	36.32	-	-
191292	Actinomycetota	Actinomycetes	Mycobacteriales	Nocardiaceae	Rhodococcus	Rhodococcus aetherivorans	tarA	Yes	No	No	32.51	-	-
191390	Pseudomonadota	Gammaproteobacteria	Pseudomonadales	Pseudomonadaceae	Pseudomonas	Pseudomonas palleroniana	tarRAB	Yes	Yes	Yes	36.68	31.35	36.36
191391	Pseudomonadota	Gammaproteobacteria	Pseudomonadales	Pseudomonadaceae	Pseudomonas	Pseudomonas salomonii	tarA	Yes	No	No	37.17	31.95	37.88
193384	Actinomycetota	Actinomycetes	Micrococcales	Microbacteriaceae	Rhodoglobus	Rhodoglobus vestalii	tarA	Yes	No	No	34.04	-	-
193461	Actinomycetota	Actinomycetes	Kitasatosporales	Streptomycetaceae	Streptomyces	Streptomyces aureus	tarRAB	Yes	Yes	Yes	34.42	-	-
194197	Pseudomonadota	Betaproteobacteria	Neisseriales	Neisseriaceae	Neisseria	Neisseria dentiae	tarA	Yes	No	No	54.55	-	-
194673	Actinomycetota	Actinomycetes	Kitasatosporales	Streptomycetaceae	Streptomyces	Streptomyces rubrogriseus	tarA	Yes	No	No	38.15	43.76	35
194702	Pseudomonadota	Gammaproteobacteria	Cardiobacteriales	Cardiobacteriaceae	Cardiobacterium	Cardiobacterium valvarum	tarRAB	Yes	Yes	Yes	50	-	-
56448	Pseudomonadota	Gammaproteobacteria	Xanthomonadales	Xanthomonadaceae	Xanthomonas	Xanthomonas arboricola	tarA	Yes	No	No	35.85	30.86	31.43
195930	Pseudomonadota	Betaproteobacteria	Burkholderiales	Burkholderiaceae	Cupriavidus	Cupriavidus respiraculi	tarA	Yes	No	No	37.8	-	-
196367	Pseudomonadota	Betaproteobacteria	Burkholderiales	Burkholderiaceae	Caballeronia	Caballeronia sordidicola	tarRAB	Yes	Yes	Yes	36.87	31.77	34.72
197479	Pseudomonadota	Gammaproteobacteria	Oceanospirillales		Terasakiispira	Terasakiispira papahanaumokuakeensis	tarA	Yes	No	No	42.86	30.44	37.78
197482	Campylobacterota	Epsilonproteobacteria	Campylobacterales	Arcobacteraceae	Malaciobacter	Malaciobacter halophilus	tarRAB	Yes	Yes	Yes	37.14	-	-
198092	Pseudomonadota	Alphaproteobacteria	Rhodospirillales	Acetobacteraceae	Roseomonas	Roseomonas rosea	tarA	Yes	No	No	43.09	-	-
198093	Pseudomonadota	Alphaproteobacteria	Rhodospirillales	Acetobacteraceae	Roseomonas	Roseomonas ludipueritiae	tarRAB	Yes	Yes	Yes	36.34	-	-
198347	Bacillota	Clostridia	Eubacteriales	Clostridiaceae	Clostridium	Clostridium algoriphilum	tarRAB	Yes	Yes	Yes	57.3	-	-
198480	Pseudomonadota	Gammaproteobacteria	Moraxellales	Moraxellaceae	Psychrobacter	Psychrobacter fozii	tarA	Yes	No	No	27.78	-	-
198481	Pseudomonadota	Gammaproteobacteria	Moraxellales	Moraxellaceae	Psychrobacter	Psychrobacter luti	tarA	Yes	No	No	34.27	-	-
198616	Pseudomonadota	Gammaproteobacteria	Pseudomonadales	Pseudomonadaceae	Pseudomonas	Pseudomonas jinjuensis	tarA	Yes	No	No	43.75	-	-
198618	Pseudomonadota	Gammaproteobacteria	Pseudomonadales	Pseudomonadaceae	Pseudomonas	Pseudomonas umsongensis	tarA	Yes	No	No	38.52	32.98	31.3
198620	Pseudomonadota	Gammaproteobacteria	Pseudomonadales	Pseudomonadaceae	Pseudomonas	Pseudomonas koreensis	tarA	Yes	No	No	38.38	30.68	31.3
204038	Pseudomonadota	Gammaproteobacteria	Enterobacterales	Pectobacteriaceae	Dickeya	Dickeya dadantii	tarA	Yes	No	No	37.34	-	-
198832	Pseudomonadota	Gammaproteobacteria	Vibrionales	Vibrionaceae	Vibrio	Vibrio pomeroyi	tarA	Yes	No	No	35.09	-	-
200450	Pseudomonadota	Gammaproteobacteria	Pseudomonadales	Pseudomonadaceae	Pseudomonas	Pseudomonas trivialis	tarA	Yes	No	No	35.77	31.57	34.94
200451	Pseudomonadota	Gammaproteobacteria	Pseudomonadales	Pseudomonadaceae	Pseudomonas	Pseudomonas poae	tarRAB	Yes	Yes	Yes	35.51	31.13	34.94
200452	Pseudomonadota	Gammaproteobacteria	Pseudomonadales	Pseudomonadaceae	Pseudomonas	Pseudomonas congelans	tarA	Yes	No	No	38.12	31.92	33.33
200454	Pseudomonadota	Gammaproteobacteria	Pseudomonadales	Pseudomonadaceae	Pseudomonas	Pseudomonas tremae	tarA	Yes	No	No	37.08	32.98	31.16
200616	Pseudomonadota	Alphaproteobacteria	Hyphomicrobiales	Hyphomicrobiaceae	Rhodoplanes	Rhodoplanes tepidamans	tarA	Yes	No	No	36.86	30.32	42.86
200618	Actinomycetota	Actinomycetes	Propionibacteriales	Nocardioidaceae	Nocardioides	Nocardioides aromaticivorans	tarA	Yes	No	No	37.43	-	-
200991	Bacillota	Bacilli	Bacillales	Planococcaceae	Planococcus	Planococcus rifietoensis	tarA	Yes	No	No	67.12	-	-
718	Pseudomonadota	Gammaproteobacteria	Pasteurellales	Pasteurellaceae	Actinobacillus	Actinobacillus equuli	tarRAB	Yes	Yes	Yes	35.83	-	-
202951	Pseudomonadota	Gammaproteobacteria	Moraxellales	Moraxellaceae	Acinetobacter	Acinetobacter bouvetii	tarA	Yes	No	No	35.33	33.33	-
202954	Pseudomonadota	Gammaproteobacteria	Moraxellales	Moraxellaceae	Acinetobacter	Acinetobacter tandoii	tarA	Yes	No	No	36.75	30.39	-
202955	Pseudomonadota	Gammaproteobacteria	Moraxellales	Moraxellaceae	Acinetobacter	Acinetobacter tjernbergiae	tarA	Yes	No	No	36.75	33.33	-
202956	Pseudomonadota	Gammaproteobacteria	Moraxellales	Moraxellaceae	Acinetobacter	Acinetobacter towneri	tarA	Yes	No	No	36.22	-	-
86304	Pseudomonadota	Gammaproteobacteria	Cellvibrionales	Cellvibrionaceae	Saccharophagus	Saccharophagus degradans	tarA	Yes	No	No	31.92	-	-
203192	Pseudomonadota	Gammaproteobacteria	Pseudomonadales	Pseudomonadaceae	Stutzerimonas	Stutzerimonas chloritidismutans	tarA	Yes	No	No	37.53	30.85	35.94
203795	Pseudomonadota	Gammaproteobacteria	Alteromonadales	Alteromonadaceae	Alteromonas	Alteromonas marina	tarA	Yes	No	No	35.53	-	-
204042	Pseudomonadota	Gammaproteobacteria	Enterobacterales	Pectobacteriaceae	Dickeya	Dickeya zeae	tarA	Yes	No	No	37.11	-	-
204072	Pseudomonadota	Betaproteobacteria	Burkholderiales	Comamonadaceae	Ramlibacter	Ramlibacter henchirensis	tarA	Yes	No	No	39.1	-	-
204799	Pseudomonadota	Alphaproteobacteria	Hyphomicrobiales	Phyllobacteriaceae	Nitratireductor	Nitratireductor aquibiodomus	tarA	Yes	No	No	37.2	30.37	31.94
207340	Pseudomonadota	Alphaproteobacteria	Rhodospirillales	Acetobacteraceae	Roseomonas	Roseomonas mucosa	tarRAB	Yes	Yes	Yes	35.7	-	-
207949	Pseudomonadota	Gammaproteobacteria	Oceanospirillales	Oceanospirillaceae	Bermanella	Bermanella marisrubri	tarA	Yes	No	No	38.06	-	-
207954	Pseudomonadota	Gammaproteobacteria	Oceanospirillales	Oceanospirillaceae	Neptuniibacter	Neptuniibacter caesariensis	tarRAB	Yes	Yes	Yes	34.39	-	-
208444	Actinomycetota	Actinomycetes	Pseudonocardiales	Pseudonocardiaceae	Amycolatopsis	Amycolatopsis vancoresmycina	tarA	Yes	No	No	34.93	43.08	33.33
208445	Actinomycetota	Actinomycetes	Pseudonocardiales	Pseudonocardiaceae	Amycolatopsis	Amycolatopsis tolypomycina	tarA	Yes	No	No	35.29	43.02	31.82
208962	Pseudomonadota	Gammaproteobacteria	Enterobacterales	Enterobacteriaceae	Escherichia	Escherichia albertii	tarA	Yes	No	No	40.27	32.81	34.78
211146	Actinomycetota	Actinomycetes	Micrococcales	Micrococcaceae	Paenarthrobacter	Paenarthrobacter nitroguajacolicus	tarRAB	Yes	Yes	Yes	36.36	-	-
70863	Pseudomonadota	Gammaproteobacteria	Alteromonadales	Shewanellaceae	Shewanella	Shewanella oneidensis	tarA	Yes	No	No	36.36	-	-
212020	Pseudomonadota	Gammaproteobacteria	Alteromonadales	Shewanellaceae	Shewanella	Shewanella surugensis	tarA	Yes	No	No	35.57	58.33	33.63
212021	Pseudomonadota	Gammaproteobacteria	Alteromonadales	Shewanellaceae	Shewanella	Shewanella kaireitica	tarA	Yes	No	No	83.33	-	-
212403	Pseudomonadota	Gammaproteobacteria	Moraxellales	Moraxellaceae	Psychrobacter	Psychrobacter okhotskensis	tarA	Yes	No	No	34.18	-	-
212663	Pseudomonadota	Gammaproteobacteria	Vibrionales	Vibrionaceae	Vibrio	Vibrio tasmaniensis	tarA	Yes	No	No	36.41	-	-
212667	Pseudomonadota	Gammaproteobacteria	Vibrionales	Vibrionaceae	Vibrio	Vibrio fortis	tarA	Yes	No	No	57.14	-	-
212765	Actinomycetota	Actinomycetes	Mycobacteriales	Mycobacteriaceae	Mycolicibacterium	Mycolicibacterium madagascariense	tarA	Yes	No	No	38.4	34.62	32.26
213312	Pseudomonadota	Betaproteobacteria	Burkholderiales	Oxalobacteraceae	Herbaspirillum	Herbaspirillum lusitanum	tarA	Yes	No	No	37.6	-	-
213554	Pseudomonadota	Gammaproteobacteria	Oceanospirillales	Halomonadaceae	Halomonas	Halomonas campaniensis	tarA	Yes	No	No	34.9	-	-
213588	Pseudomonadota	Gammaproteobacteria	Xanthomonadales	Xanthomonadaceae	Thermomonas	Thermomonas hydrothermalis	tarA	Yes	No	No	29.03	-	-
215580	Pseudomonadota	Betaproteobacteria	Burkholderiales	Sphaerotilaceae	Caldimonas	Caldimonas thermodepolymerans	tarRAB	Yes	Yes	Yes	36.72	-	-
215690	Pseudomonadota	Gammaproteobacteria	Xanthomonadales	Xanthomonadaceae	Thermomonas	Thermomonas fusca	tarA	Yes	No	No	36.46	-	-
215691	Pseudomonadota	Gammaproteobacteria	Xanthomonadales	Xanthomonadaceae	Thermomonas	Thermomonas brevis	tarRAB	Yes	Yes	Yes	35.05	-	-
216142	Pseudomonadota	Gammaproteobacteria	Pseudomonadales	Pseudomonadaceae	Pseudomonas	Pseudomonas rhizosphaerae	tarA	Yes	No	No	24.14	-	-
216778	Pseudomonadota	Gammaproteobacteria	Xanthomonadales	Xanthomonadaceae	Stenotrophomonas	Stenotrophomonas rhizophila	tarA	Yes	No	No	35.07	35.19	32.64
217203	Pseudomonadota	Betaproteobacteria	Burkholderiales	Alcaligenaceae	Achromobacter	Achromobacter spanius	tarRAB	Yes	Yes	Yes	38.1	-	-
217204	Pseudomonadota	Betaproteobacteria	Burkholderiales	Alcaligenaceae	Achromobacter	Achromobacter insolitus	tarA	Yes	No	No	37.33	-	-
218673	Pseudomonadota	Alphaproteobacteria	Rhodobacterales	Roseobacteraceae	Sulfitobacter	Sulfitobacter dubius	tarA	Yes	No	No	34.96	-	-
218821	Actinomycetota	Actinomycetes	Pseudonocardiales	Pseudonocardiaceae	Amycolatopsis	Amycolatopsis pretoriensis	tarA	Yes	No	No	33.97	43.34	34.55
218822	Actinomycetota	Actinomycetes	Pseudonocardiales	Pseudonocardiaceae	Amycolatopsis	Amycolatopsis lexingtonensis	tarA	Yes	No	No	34.6	43.34	36.51
218823	Actinomycetota	Actinomycetes	Pseudonocardiales	Pseudonocardiaceae	Amycolatopsis	Amycolatopsis kentuckyensis	tarA	Yes	No	No	30.3	42.79	31.82
219572	Pseudomonadota	Gammaproteobacteria	Pseudomonadales	Pseudomonadaceae	Pseudomonas	Pseudomonas antarctica	tarA	Yes	No	No	38.12	31.95	39.39
219574	Pseudomonadota	Gammaproteobacteria	Pseudomonadales	Pseudomonadaceae	Pseudomonas	Pseudomonas proteolytica	tarA	Yes	No	No	37.08	-	-
219649	Pseudomonadota	Betaproteobacteria	Burkholderiales	Burkholderiaceae	Paraburkholderia	Paraburkholderia unamae	tarA	Yes	No	No	36.39	30.82	43.75
219741	Pseudomonadota	Gammaproteobacteria	Moraxellales	Moraxellaceae	Psychrobacter	Psychrobacter salsus	tarA	Yes	No	No	33.42	-	-
219742	Pseudomonadota	Gammaproteobacteria	Moraxellales	Moraxellaceae	Psychrobacter	Psychrobacter adeliensis	tarA	Yes	No	No	35.91	-	-
220378	Actinomycetota	Actinomycetes	Streptosporangiales	Nocardiopsaceae	Nocardiopsis	Nocardiopsis aegyptia	tarRAB	Yes	Yes	Yes	34.21	-	-
220686	Bacillota	Bacilli	Bacillales	Bacillaceae	Neobacillus	Neobacillus vireti	tarA	Yes	No	No	38.12	49.44	42.91
220688	Bacillota	Bacilli	Bacillales	Bacillaceae	Neobacillus	Neobacillus soli	tarA	Yes	No	No	42.16	-	-
220752	Pseudomonadota	Gammaproteobacteria	Alteromonadales	Shewanellaceae	Shewanella	Shewanella gaetbuli	tarRAB	Yes	Yes	Yes	35.94	-	-
221799	Bacillota	Bacilli	Bacillales	Planococcaceae	Planococcus	Planococcus maitriensis	tarRAB	Yes	Yes	Yes	66.13	-	-
221992	Pseudomonadota	Betaproteobacteria	Burkholderiales	Burkholderiaceae	Cupriavidus	Cupriavidus numazuensis	tarRAB	Yes	Yes	Yes	38.2	32.74	39.54
251701	Pseudomonadota	Gammaproteobacteria	Pseudomonadales	Pseudomonadaceae	Pseudomonas	Pseudomonas syringae group genomosp. 3	tarRAB	Yes	Yes	Yes	37.21	32.98	37.04
223900	Pseudomonadota	Gammaproteobacteria	Oceanospirillales	Halomonadaceae	Chromohalobacter	Chromohalobacter japonicus	tarA	Yes	No	No	35	-	-
670	Pseudomonadota	Gammaproteobacteria	Vibrionales	Vibrionaceae	Vibrio	Vibrio parahaemolyticus	tarA	Yes	No	No	35.79	-	-
225324	Pseudomonadota	Alphaproteobacteria	Hyphomicrobiales		Enhydrobacter	Enhydrobacter aerosaccus	tarA	Yes	No	No	37.93	-	-
225327	Actinomycetota	Actinomycetes	Micrococcales	Micrococcaceae	Nesterenkonia	Nesterenkonia xinjiangensis	tarA	Yes	No	No	36.54	-	-
225362	Pseudomonadota	Alphaproteobacteria	Rhodobacterales	Paracoccaceae	Paracoccus	Paracoccus haeundaensis	tarRAB	Yes	Yes	Yes	37.3	-	-
225422	Pseudomonadota	Alphaproteobacteria	Rhodobacterales	Roseobacteraceae	Sulfitobacter	Sulfitobacter indolifex	tarRAB	Yes	Yes	Yes	33.88	-	-
225845	Actinomycetota	Actinomycetes	Micrococcales	Brevibacteriaceae	Brevibacterium	Brevibacterium celere	tarRAB	Yes	Yes	Yes	33.96	33.33	30.19
225848	Pseudomonadota	Gammaproteobacteria	Alteromonadales	Shewanellaceae	Shewanella	Shewanella psychrophila	tarA	Yes	No	No	34.26	-	-
404011	Pseudomonadota	Gammaproteobacteria	Alteromonadales	Shewanellaceae	Shewanella	Shewanella piezotolerans	tarRAB	Yes	Yes	Yes	83.33	-	-
225894	Actinomycetota	Actinomycetes	Micrococcales	Micrococcaceae	Glutamicibacter	Glutamicibacter ardleyensis	tarA	Yes	No	No	44.44	-	-
225992	Pseudomonadota	Betaproteobacteria	Burkholderiales	Comamonadaceae	Comamonas	Comamonas kerstersii	tarRAB	Yes	Yes	Yes	36.58	-	-
226011	Pseudomonadota	Gammaproteobacteria	Alteromonadales	Alteromonadaceae	Aestuariibacter	Aestuariibacter halophilus	tarA	Yes	No	No	38.16	-	-
226910	Pseudomonadota	Gammaproteobacteria	Pseudomonadales	Pseudomonadaceae	Pseudomonas	Pseudomonas batumici	tarRAB	Yes	Yes	Yes	38.12	34.04	33
227866	Bacillota	Bacilli	Bacillales	Bacillaceae	Bacillus	Bacillus tequilensis	tarA	Yes	No	No	59.19	42.69	56.94
33903	Actinomycetota	Actinomycetes	Kitasatosporales	Streptomycetaceae	Streptomyces	Streptomyces avermitilis	tarRAB	Yes	Yes	Yes	54.55	-	-
228006	Actinomycetota	Actinomycetes	Mycobacteriales	Nocardiaceae	Nocardia	Nocardia tenerifensis	tarA	Yes	No	No	36.54	-	-
228230	Actinomycetota	Actinomycetes	Mycobacteriales	Mycobacteriaceae	Mycolicibacterium	Mycolicibacterium canariasense	tarA	Yes	No	No	32.98	35.71	34.86
228909	Actinomycetota	Actinomycetes	Mycobacteriales	Mycobacteriaceae	Mycobacterium	Mycobacterium hackensackense	tarRAB	Yes	Yes	Yes	33.15	31.37	36.36
229007	Pseudomonadota	Gammaproteobacteria	Oceanospirillales	Halomonadaceae	Halomonas	Halomonas ventosae	tarA	Yes	No	No	38.73	-	-
231024	Actinomycetota	Actinomycetes	Kitasatosporales	Streptomycetaceae	Streptomyces	Streptomyces africanus	tarA	Yes	No	No	34.17	-	-
231048	Pseudomonadota	Gammaproteobacteria	Chromatiales	Chromatiaceae	Allochromatium	Allochromatium palmeri	tarA	Yes	No	No	38.9	-	-
232444	Actinomycetota	Actinomycetes	Micrococcales	Brevibacteriaceae	Brevibacterium	Brevibacterium sanguinis	tarA	Yes	No	No	33.96	33.33	30.19
233100	Pseudomonadota	Gammaproteobacteria	Chromatiales	Ectothiorhodospiraceae	Ectothiorhodosinus	Ectothiorhodosinus mongolicus	tarA	Yes	No	No	35.17	-	-
233316	Pseudomonadota	Gammaproteobacteria	Alteromonadales	Alteromonadaceae	Alteromonas	Alteromonas stellipolaris	tarRAB	Yes	Yes	Yes	26.67	-	-
234834	Actinomycetota	Actinomycetes	Micrococcales	Brevibacteriaceae	Brevibacterium	Brevibacterium permense	tarA	Yes	No	No	35.09	-	-
234835	Actinomycetota	Actinomycetes	Micrococcales	Brevibacteriaceae	Brevibacterium	Brevibacterium antiquum	tarA	Yes	No	No	71.43	-	-
235985	Actinomycetota	Actinomycetes	Kitasatosporales	Streptomycetaceae	Streptacidiphilus	Streptacidiphilus jiangxiensis	tarA	Yes	No	No	38.71	31.07	36.13
235987	Actinomycetota	Actinomycetes	Kitasatosporales	Streptomycetaceae	Streptomyces	Streptomyces jietaisiensis	tarA	Yes	No	No	36.05	44.24	41.86
237609	Pseudomonadota	Gammaproteobacteria	Pseudomonadales	Pseudomonadaceae	Pseudomonas	Pseudomonas alkylphenolica	tarA	Yes	No	No	36.65	34.04
237610	Pseudomonadota	Gammaproteobacteria	Pseudomonadales	Pseudomonadaceae	Pseudomonas	Pseudomonas psychrotolerans	tarRAB	Yes	Yes	Yes	38.89	30	30.59
237612	Pseudomonadota	Alphaproteobacteria	Sphingomonadales	Sphingomonadaceae	Sphingomonas	Sphingomonas panni	tarA	Yes	No	No	36.81	-	-
237656	Actinomycetota	Actinomycetes	Pseudonocardiales	Pseudonocardiaceae	Pseudonocardia	Pseudonocardia antarctica	tarA	Yes	No	No	36.15	35.28	34.48
237679	Bacillota	Bacilli	Bacillales	Bacillaceae	Lentibacillus	Lentibacillus halodurans	tarA	Yes	No	No	62.5	-	-
238836	Pseudomonadota	Gammaproteobacteria	Alteromonadales	Shewanellaceae	Shewanella	Shewanella donghaensis	tarA	Yes	No	No	50	31.82	40.32
240303	Bacillota	Bacilli	Bacillales	Bacillaceae	Halobacillus	Halobacillus aidingensis	tarA	Yes	No	No	59.51	-	-
240521	Pseudomonadota	Alphaproteobacteria	Hyphomicrobiales	Rhizobiaceae	Rhizobium	Rhizobium daejeonense	tarA	Yes	No	No	33.96	-	-
240840	Actinomycetota	Actinomycetes	Streptosporangiales	Thermomonosporaceae	Actinomadura	Actinomadura meyerae	tarA	Yes	No	No	35.75	30.38	31.03
241416	Pseudomonadota	Alphaproteobacteria	Hyphomicrobiales	Phyllobacteriaceae	Mesorhizobium	Mesorhizobium temperatum	tarA	Yes	No	No	39.13	-	-
243924	Pseudomonadota	Gammaproteobacteria	Pseudomonadales	Pseudomonadaceae	Pseudomonas	Pseudomonas lutea	tarRAB	Yes	Yes	Yes	37.6	-	-
244366	Pseudomonadota	Gammaproteobacteria	Enterobacterales	Enterobacteriaceae	Klebsiella	Klebsiella variicola	tarA	Yes	No	No	37.33	31.1	35.71
244566	Pseudomonadota	Gammaproteobacteria	Pseudomonadales	Pseudomonadaceae	Pseudomonas	Pseudomonas lurida	tarRAB	Yes	Yes	Yes	37.34	-	-
388408	Pseudomonadota	Alphaproteobacteria	Hyphomicrobiales	Stappiaceae	Roseibium	Roseibium alexandrii	tarA	Yes	No	No	35.56	-	-
244830	Bacillota	Negativicutes	Selenomonadales	Sporomusaceae	Anaerospora	Anaerospora hongkongensis	tarRAB	Yes	Yes	Yes	44.71	37.68	47.52
245294	Pseudomonadota	Gammaproteobacteria	Oceanospirillales	Halomonadaceae	Chromohalobacter	Chromohalobacter sarecensis	tarRAB	Yes	Yes	Yes	38.17	-	-
246167	Pseudomonadota	Gammaproteobacteria	Vibrionales	Vibrionaceae	Vibrio	Vibrio crassostreae	tarRAB	Yes	Yes	Yes	36.41	-	-
246613	Actinomycetota	Actinomycetes	Micrococcales	Microbacteriaceae	Microbacterium	Microbacterium halotolerans	tarA	Yes	No	No	35.16	31.53	35.71
247523	Pseudomonadota	Gammaproteobacteria	Alteromonadales	Pseudoalteromonadaceae	Pseudoalteromonas	Pseudoalteromonas aliena	tarA	Yes	No	No	36.84	-	-
248026	Pseudomonadota	Betaproteobacteria	Burkholderiales	Burkholderiaceae	Cupriavidus	Cupriavidus pinatubonensis	tarA	Yes	No	No	37.08	30.67	39.54
248451	Pseudomonadota	Gammaproteobacteria	Moraxellales	Moraxellaceae	Psychrobacter	Psychrobacter vallis	tarA	Yes	No	No	33.33	-	-
249567	Actinomycetota	Actinomycetes	Kitasatosporales	Streptomycetaceae	Streptomyces	Streptomyces decoyicus	tarA	Yes	No	No	26.64	33.33	39.34
249581	Actinomycetota	Actinomycetes	Kitasatosporales	Streptomycetaceae	Streptomyces	Streptomyces ossamyceticus	tarA	Yes	No	No	44.44	33.74	37.5
249586	Actinomycetota	Actinomycetes	Kitasatosporales	Streptomycetaceae	Streptomyces	Streptomyces asoensis	tarA	Yes	No	No	34.68	-	-
251747	Pseudomonadota	Betaproteobacteria	Neisseriales	Chromobacteriaceae	Chromobacterium	Chromobacterium subtsugae	tarA	Yes	No	No	34.23	-	-
252130	Pseudomonadota	Betaproteobacteria	Neisseriales	Neisseriaceae	Uruburuella	Uruburuella suis	tarA	Yes	No	No	36.75	-	-
252230	Actinomycetota	Actinomycetes	Propionibacteriales	Nocardioidaceae	Nocardioides	Nocardioides ganghwensis	tarA	Yes	No	No	37.97	-	-
252514	Pseudomonadota	Gammaproteobacteria	Cellvibrionales	Microbulbiferaceae	Microbulbifer	Microbulbifer thermotolerans	tarA	Yes	No	No	37.37	-	-
253257	Bacillota	Clostridia	Eubacteriales	Lachnospiraceae	Lacrimispora	Lacrimispora amygdalina	tarA	Yes	No	No	47.58	-	-
254161	Pseudomonadota	Gammaproteobacteria	Pseudomonadales	Pseudomonadaceae	Halopseudomonas	Halopseudomonas pachastrellae	tarA	Yes	No	No	36.48	-	-
254406	Pseudomonadota	Alphaproteobacteria	Rhodobacterales	Roseobacteraceae	Shimia	Shimia aestuarii	tarRAB	Yes	Yes	Yes	35.17	-	-
254793	Pseudomonadota	Gammaproteobacteria	Alteromonadales	Shewanellaceae	Shewanella	Shewanella profunda	tarRAB	Yes	Yes	Yes	36.6	-	-
255507	Campylobacterota	Epsilonproteobacteria	Campylobacterales	Arcobacteraceae	Aliarcobacter	Aliarcobacter cibarius	tarA	Yes	No	No	35.45	-	-
256323	Pseudomonadota	Gammaproteobacteria	Pseudomonadales	Marinobacteraceae	Marinobacter	Marinobacter sediminum	tarRAB	Yes	Yes	Yes	37.11	38.6	35.71
256324	Pseudomonadota	Gammaproteobacteria	Pseudomonadales	Marinobacteraceae	Marinobacter	Marinobacter bryozoorum	tarA	Yes	No	No	37.11	-	-
256325	Pseudomonadota	Gammaproteobacteria	Moraxellales	Moraxellaceae	Psychrobacter	Psychrobacter maritimus	tarRAB	Yes	Yes	Yes	27.78	-	-
256326	Pseudomonadota	Gammaproteobacteria	Moraxellales	Moraxellaceae	Psychrobacter	Psychrobacter arenosus	tarA	Yes	No	No	34.45	-	-
256701	Actinomycetota	Actinomycetes	Micrococcales	Micrococcaceae	Glutamicibacter	Glutamicibacter arilaitensis	tarRAB	Yes	Yes	Yes	75	-	-
256839	Pseudomonadota	Gammaproteobacteria	Alteromonadales	Shewanellaceae	Shewanella	Shewanella decolorationis	tarA	Yes	No	No	36.91	-	-
257772	Pseudomonadota	Gammaproteobacteria	Oceanospirillales	Halomonadaceae	Halomonas	Halomonas organivorans	tarA	Yes	No	No	38.16	-	-
257984	Actinomycetota	Actinomycetes	Micrococcales	Micrococcaceae	Glutamicibacter	Glutamicibacter mysorens	tarA	Yes	No	No	35.5	-	-
258505	Actinomycetota	Actinomycetes	Mycobacteriales	Mycobacteriaceae	Mycolicibacterium	Mycolicibacterium fluoranthenivorans	tarA	Yes	No	No	32.51	31.37	36.36
334543	Pseudomonadota	Gammaproteobacteria	Moraxellales	Moraxellaceae	Psychrobacter	Psychrobacter arcticus	tarRAB	Yes	Yes	Yes	34.68	-	-
260085	Pseudomonadota	Alphaproteobacteria	Sphingomonadales	Sphingomonadaceae	Novosphingobium	Novosphingobium taihuense	tarRAB	Yes	Yes	Yes	35.91	-	-
260364	Pseudomonadota	Gammaproteobacteria	Alteromonadales	Shewanellaceae	Shewanella	Shewanella marisflavi	tarA	Yes	No	No	34.81	-	-
260365	Pseudomonadota	Gammaproteobacteria	Alteromonadales	Shewanellaceae	Shewanella	Shewanella aquimarina	tarA	Yes	No	No	35.07	-	-
260552	Pseudomonadota	Gammaproteobacteria	Cellvibrionales	Microbulbiferaceae	Microbulbifer	Microbulbifer agarilyticus	tarA	Yes	No	No	35.94	35	-
261164	Pseudomonadota	Gammaproteobacteria	Moraxellales	Moraxellaceae	Psychrobacter	Psychrobacter alimentarius	tarA	Yes	No	No	34.43	-	-
262076	Pseudomonadota	Gammaproteobacteria	Pseudomonadales	Marinobacteraceae	Marinobacter	Marinobacter flavimaris	tarA	Yes	No	No	37.37	-	-
262209	Actinomycetota	Actinomycetes	Micrococcales	Intrasporangiaceae	Janibacter	Janibacter melonis	tarA	Yes	No	No	35.97	30.36	-
262324	Pseudomonadota	Gammaproteobacteria	Xanthomonadales	Xanthomonadaceae	Lysobacter	Lysobacter gummosus	tarA	Yes	No	No	43.13	-	-
263474	Bacillota	Bacilli	Bacillales	Bacillaceae	Fredinandcohnia	Fredinandcohnia humi	tarA	Yes	No	No	34.5	-	-
263723	Pseudomonadota	Gammaproteobacteria	Alteromonadales	Idiomarinaceae	Idiomarina	Idiomarina fontislapidosi	tarA	Yes	No	No	36.22	-	-
263724	Pseudomonadota	Gammaproteobacteria	Alteromonadales	Idiomarinaceae	Idiomarina	Idiomarina ramblicola	tarRAB	Yes	Yes	Yes	37.73	-	-
264697	Bacillota	Bacilli	Bacillales	Bacillaceae	Peribacillus	Peribacillus muralis	tarRAB	Yes	Yes	Yes	65.41	30.53	64.09
264739	Pseudomonadota	Gammaproteobacteria	Oceanospirillales	Oceanospirillaceae	Marinomonas	Marinomonas pontica	tarRAB	Yes	Yes	Yes	37	-	-
101571	Pseudomonadota	Betaproteobacteria	Burkholderiales	Burkholderiaceae	Burkholderia	Burkholderia ubonensis	tarRAB	Yes	Yes	Yes	38.38	31.8	36.62
265668	Pseudomonadota	Gammaproteobacteria	Vibrionales	Vibrionaceae	Vibrio	Vibrio ponticus	tarA	Yes	No	No	36.94	-	-
265719	Pseudomonadota	Gammaproteobacteria	Xanthomonadales	Rhodanobacteraceae	Aquimonas	Aquimonas voraii	tarA	Yes	No	No	37.44	-	-
265726	Pseudomonadota	Gammaproteobacteria	Vibrionales	Vibrionaceae	Photobacterium	Photobacterium halotolerans	tarA	Yes	No	No	36.56	-	-
266061	Pseudomonadota	Gammaproteobacteria	Xanthomonadales	Xanthomonadaceae	Pseudoxanthomonas	Pseudoxanthomonas koreensis	tarA	Yes	No	No	30	-	-
266062	Pseudomonadota	Gammaproteobacteria	Xanthomonadales	Xanthomonadaceae	Pseudoxanthomonas	Pseudoxanthomonas daejeonensis	tarA	Yes	No	No	27.78	-	-
266128	Pseudomonadota	Gammaproteobacteria	Xanthomonadales	Xanthomonadaceae	Stenotrophomonas	Stenotrophomonas koreensis	tarRAB	Yes	Yes	Yes	37.47	-	-
36873	Pseudomonadota	Betaproteobacteria	Burkholderiales	Burkholderiaceae	Paraburkholderia	Paraburkholderia xenovorans	tarA	Yes	No	No	37.47	41.78	33.96
266812	Pseudomonadota	Alphaproteobacteria	Sphingomonadales	Sphingomonadaceae	Parasphingorhabdus	Parasphingorhabdus flavimaris	tarA	Yes	No	No	36.31	-	-
267374	Pseudomonadota	Gammaproteobacteria	Oceanospirillales	Oceanospirillaceae	Marinobacterium	Marinobacterium halophilum	tarA	Yes	No	No	35.79	-	-
267375	Pseudomonadota	Gammaproteobacteria	Alteromonadales	Pseudoalteromonadaceae	Pseudoalteromonas	Pseudoalteromonas marina	tarA	Yes	No	No	37.28	-	-
267800	Pseudomonadota	Betaproteobacteria	Burkholderiales	Alcaligenaceae	Advenella	Advenella incenata	tarA	Yes	No	No	39.22	-	-
267850	Pseudomonadota	Gammaproteobacteria	Oceanospirillales	Oceanospirillaceae	Nitrincola	Nitrincola lacisaponensis	tarA	Yes	No	No	36.84	-	-
268404	Pseudomonadota	Gammaproteobacteria	Nevskiales	Steroidobacteraceae	Steroidobacter	Steroidobacter agariperforans	tarA	Yes	No	No	36.41	-	-
268410	Pseudomonadota	Alphaproteobacteria	Rhodospirillales	Acetobacteraceae	Rhodovarius	Rhodovarius lipocyclicus	tarA	Yes	No	No	39.63	-	-
269660	Pseudomonadota	Alphaproteobacteria	Hyphomicrobiales	Methylobacteriaceae	Methylobacterium	Methylobacterium brachiatum	tarA	Yes	No	No	41.51	-	-
271096	Pseudomonadota	Gammaproteobacteria	Alteromonadales	Shewanellaceae	Shewanella	Shewanella canadensis	tarA	Yes	No	No	35.94	-	-
271099	Pseudomonadota	Gammaproteobacteria	Alteromonadales	Shewanellaceae	Shewanella	Shewanella atlantica	tarA	Yes	No	No	36.72	-	-
271420	Pseudomonadota	Gammaproteobacteria	Pseudomonadales	Pseudomonadaceae	Stutzerimonas	Stutzerimonas xanthomarina	tarA	Yes	No	No	38.06	36.23	32.35
188	Pseudomonadota	Alphaproteobacteria	Rhodospirillales	Rhodospirillaceae	Magnetospirillum	Magnetospirillum magnetotacticum	tarA	Yes	No	No	31.54	-	-
272772	Pseudomonadota	Gammaproteobacteria	Pseudomonadales	Pseudomonadaceae	Pseudomonas	Pseudomonas pudica	tarA	Yes	No	No	38.98	-	-
272774	Pseudomonadota	Gammaproteobacteria	Oceanospirillales	Halomonadaceae	Halomonas	Halomonas alkaliphila	tarA	Yes	No	No	24	30.11	38.46
272917	Bacillota	Bacilli	Bacillales	Planococcaceae	Planococcus	Planococcus chinensis	tarRAB	Yes	Yes	Yes	67.12	-	-
273032	Bacillota	Bacilli	Bacillales	Bacillaceae	Bacillus	Bacillus taeanensis	tarA	Yes	No	No	60.67	-	-
273251	Pseudomonadota	Betaproteobacteria	Burkholderiales	Burkholderiaceae	Paraburkholderia	Paraburkholderia sabiae	tarRAB	Yes	Yes	Yes	38.64	41.15	38.81
273384	Actinomycetota	Actinomycetes	Micrococcales	Brevibacteriaceae	Brevibacterium	Brevibacterium aurantiacum	tarRAB	Yes	Yes	Yes	36.11	-	-
277961	Pseudomonadota	Gammaproteobacteria	Pseudomonadales	Marinobacteraceae	Marinobacter	Marinobacter maritimus	tarA	Yes	No	No	36.58	-	-
279058	Pseudomonadota	Betaproteobacteria	Burkholderiales	Oxalobacteraceae	Collimonas	Collimonas arenae	tarA	Yes	No	No	36.65	-	-
279113	Pseudomonadota	Betaproteobacteria	Burkholderiales	Oxalobacteraceae	Collimonas	Collimonas pratensis	tarA	Yes	No	No	37.34	-	-
48935	Pseudomonadota	Alphaproteobacteria	Sphingomonadales	Sphingomonadaceae	Novosphingobium	Novosphingobium aromaticivorans	tarA	Yes	No	No	35.52	-	-
549169	Pseudomonadota	Betaproteobacteria	Neisseriales	Chromobacteriaceae	Pseudogulbenkiania	Pseudogulbenkiania ferrooxidans	tarRAB	Yes	Yes	Yes	40.27	-	-
280145	Pseudomonadota	Gammaproteobacteria	Moraxellales	Moraxellaceae	Acinetobacter	Acinetobacter colistiniresistens	tarRAB	Yes	Yes	Yes	37.01	32.73	-
280147	Pseudomonadota	Gammaproteobacteria	Moraxellales	Moraxellaceae	Acinetobacter	Acinetobacter courvalinii	tarA	Yes	No	No	36.48	32.52	-
281252	Pseudomonadota	Alphaproteobacteria	Hyphomicrobiales	Stappiaceae	Roseibium	Roseibium marinum	tarRAB	Yes	Yes	Yes	36.54	-	-
281375	Pseudomonadota	Gammaproteobacteria	Moraxellales	Moraxellaceae	Acinetobacter	Acinetobacter marinus	tarA	Yes	No	No	35.96	-	-
281738	Pseudomonadota	Gammaproteobacteria	Moraxellales	Moraxellaceae	Psychrobacter	Psychrobacter nivimaris	tarRAB	Yes	Yes	Yes	35.19	-	-
281739	Pseudomonadota	Gammaproteobacteria	Alteromonadales	Idiomarinaceae	Idiomarina	Idiomarina seosinensis	tarA	Yes	No	No	37.8	-	-
282669	Pseudomonadota	Gammaproteobacteria	Moraxellales	Moraxellaceae	Psychrobacter	Psychrobacter cibarius	tarA	Yes	No	No	35.04	-	-
282683	Pseudomonadota	Alphaproteobacteria	Rhodobacterales	Roseobacteraceae	Salipiger	Salipiger thiooxidans	tarRAB	Yes	Yes	Yes	83.33	-	-
283686	Pseudomonadota	Gammaproteobacteria	Enterobacterales	Enterobacteriaceae	Kosakonia	Kosakonia radicincitans	tarA	Yes	No	No	36.1	31.16	33.72
283923	Pseudomonadota	Gammaproteobacteria	Xanthomonadales	Xanthomonadaceae	Pseudoxanthomonas	Pseudoxanthomonas kaohsiungensis	tarA	Yes	No	No	38.06	-	-
135577	Pseudomonadota	Gammaproteobacteria	Alteromonadales	Idiomarinaceae	Idiomarina	Idiomarina loihiensis	tarRAB	Yes	Yes	Yes	37.8	-	-
284031	Actinomycetota	Actinomycetes	Kitasatosporales	Streptomycetaceae	Streptomyces	Streptomyces flavovariabilis	tarA	Yes	No	No	31.98	31.45	36.51
284035	Actinomycetota	Actinomycetes	Kitasatosporales	Streptomycetaceae	Streptomyces	Streptomyces lienomycini	tarRAB	Yes	Yes	Yes	36.63	43.54	34.92
284036	Actinomycetota	Actinomycetes	Kitasatosporales	Streptomycetaceae	Streptomyces	Streptomyces mutomycini	tarRAB	Yes	Yes	Yes	35.48	43.76	33.96
284040	Actinomycetota	Actinomycetes	Kitasatosporales	Streptomycetaceae	Streptomyces	Streptomyces variegatus	tarRAB	Yes	Yes	Yes	31.98	31.45	36.51
284577	Pseudomonadota	Gammaproteobacteria	Oceanospirillales	Halomonadaceae	Halomonas	Halomonas taeanensis	tarA	Yes	No	No	62.5	-	-
285453	Actinomycetota	Actinomycetes	Kitasatosporales	Streptomycetaceae	Streptomyces	Streptomyces canarius	tarA	Yes	No	No	34.54	-	-
285514	Actinomycetota	Actinomycetes	Kitasatosporales	Streptomycetaceae	Streptomyces	Streptomyces xylophagus	tarRAB	Yes	Yes	Yes	34.57	-	-
285531	Actinomycetota	Actinomycetes	Kitasatosporales	Streptomycetaceae	Streptomyces	Streptomyces rubradiris	tarRAB	Yes	Yes	Yes	35.58	-	-
285535	Actinomycetota	Actinomycetes	Kitasatosporales	Streptomycetaceae	Streptomyces	Streptomyces fulvoviolaceus	tarRAB	Yes	Yes	Yes	35.97	42.6	40.43
285545	Actinomycetota	Actinomycetes	Kitasatosporales	Streptomycetaceae	Kitasatospora	Kitasatospora atroaurantiaca	tarA	Yes	No	No	34.25	31.82	36.92
285564	Actinomycetota	Actinomycetes	Kitasatosporales	Streptomycetaceae	Streptomyces	Streptomyces ardesiacus	tarA	Yes	No	No	33.07	43.34	38.46
285568	Actinomycetota	Actinomycetes	Kitasatosporales	Streptomycetaceae	Streptomyces	Streptomyces bungoensis	tarA	Yes	No	No	35.71	-	-
287609	Pseudomonadota	Alphaproteobacteria	Rhodospirillales	Acetobacteraceae	Neoroseomonas	Neoroseomonas lacus	tarA	Yes	No	No	35.75	30	37.1
651183	Pseudomonadota	Alphaproteobacteria	Hyphomicrobiales	Aurantimonadaceae	Aurantimonas	Aurantimonas manganoxydans	tarA	Yes	No	No	36.93	-	-
287986	Actinomycetota	Actinomycetes	Pseudonocardiales	Pseudonocardiaceae	Amycolatopsis	Amycolatopsis rifamycinica	tarA	Yes	No	No	34.42	43.24	45.71
288004	Pseudomonadota	Gammaproteobacteria	Thiotrichales	Thiotrichaceae	Beggiatoa	Beggiatoa leptomitoformis	tarA	Yes	No	No	36.05	-	-
288436	Pseudomonadota	Alphaproteobacteria	Hyphomicrobiales	Phyllobacteriaceae	Hoeflea	Hoeflea alexandrii	tarA	Yes	No	No	36.09	-	-
288768	Pseudomonadota	Betaproteobacteria	Burkholderiales	Alcaligenaceae	Bordetella	Bordetella ansorpii	tarA	Yes	No	No	39.47	43.14	36.04
289003	Pseudomonadota	Gammaproteobacteria	Pseudomonadales	Pseudomonadaceae	Pseudomonas	Pseudomonas borbori	tarA	Yes	No	No	38.24	-	-
289370	Pseudomonadota	Gammaproteobacteria	Pseudomonadales	Pseudomonadaceae	Pseudomonas	Pseudomonas argentinensis	tarA	Yes	No	No	27.91	40	35.53
290109	Pseudomonadota	Gammaproteobacteria	Enterobacterales	Morganellaceae	Xenorhabdus	Xenorhabdus innexi	tarA	Yes	No	No	30.5	-	-
290111	Pseudomonadota	Gammaproteobacteria	Enterobacterales	Morganellaceae	Xenorhabdus	Xenorhabdus ehlersii	tarRAB	Yes	Yes	Yes	33.33	-	-
545	Pseudomonadota	Gammaproteobacteria	Enterobacterales	Enterobacteriaceae	Citrobacter	Citrobacter koseri	tarA	Yes	No	No	39.73	30.23	34.44
158080	Pseudomonadota	Gammaproteobacteria	Oceanospirillales	Halomonadaceae	Chromohalobacter	Chromohalobacter salexigens	tarA	Yes	No	No	37.53	-	-
290588	Bacillota	Bacilli	Bacillales	Bacillaceae	Alkalihalobacillus	Alkalihalobacillus oshimensis	tarRAB	Yes	Yes	Yes	44	-	-
292733	Pseudomonadota	Gammaproteobacteria	Moraxellales	Moraxellaceae	Psychrobacter	Psychrobacter aquimaris	tarA	Yes	No	No	35.19	-	-
292734	Pseudomonadota	Gammaproteobacteria	Moraxellales	Moraxellaceae	Psychrobacter	Psychrobacter namhaensis	tarRAB	Yes	Yes	Yes	33.58	-	-
293387	Bacillota	Bacilli	Bacillales	Bacillaceae	Bacillus	Bacillus altitudinis	tarRAB	Yes	Yes	Yes	33.33	-	-
293958	Pseudomonadota	Alphaproteobacteria	Hyphomicrobiales	Rhizobiaceae	Rhizobium	Rhizobium lusitanum	tarA	Yes	No	No	41.08	32.38	37.26
294935	Pseudomonadota	Gammaproteobacteria	Vibrionales	Vibrionaceae	Enterovibrio	Enterovibrio coralii	tarA	Yes	No	No	35.68	-	-
294936	Pseudomonadota	Gammaproteobacteria	Vibrionales	Vibrionaceae	Photobacterium	Photobacterium rosenbergii	tarA	Yes	No	No	35.26	-	-
295068	Pseudomonadota	Gammaproteobacteria	Oceanospirillales	Oceanospirillaceae	Marinomonas	Marinomonas aquimarina	tarA	Yes	No	No	36.26	-	-
296199	Pseudomonadota	Gammaproteobacteria	Vibrionales	Vibrionaceae	Vibrio	Vibrio gigantis	tarA	Yes	No	No	35	-	-
296544	Pseudomonadota	Alphaproteobacteria	Sphingomonadales	Sphingomonadaceae	Sphingomonas	Sphingomonas bisphenolicum	tarRAB	Yes	Yes	Yes	35.58	-	-
298655	Actinomycetota	Actinomycetes	Frankiales	Frankiaceae	Pseudofrankia	Pseudofrankia saprophytica	tarA	Yes	No	No	33.87	32.43	30.91
298708	Pseudomonadota	Alphaproteobacteria	Sphingomonadales	Sphingomonadaceae	Sphingomonas	Sphingomonas kaistensis	tarRAB	Yes	Yes	Yes	36.36	-	-
298908	Pseudomonadota	Gammaproteobacteria	Pseudomonadales	Pseudomonadaceae	Pseudomonas	Pseudomonas segetis	tarA	Yes	No	No	36.46	-	-
299255	Pseudomonadota	Gammaproteobacteria	Alteromonadales	Ferrimonadaceae	Ferrimonas	Ferrimonas marina	tarRAB	Yes	Yes	Yes	35.84	-	-
299262	Pseudomonadota	Alphaproteobacteria	Rhodobacterales	Roseobacteraceae	Tateyamaria	Tateyamaria omphalii	tarA	Yes	No	No	32.01	-	-
300019	Actinomycetota	Actinomycetes	Micrococcales	Microbacteriaceae	Microbacterium	Microbacterium paludicola	tarA	Yes	No	No	37.04	-	-
300193	Pseudomonadota	Alphaproteobacteria	Hyphomicrobiales	Phyllobacteriaceae	Phyllobacterium	Phyllobacterium trifolii	tarA	Yes	No	No	80	-	-
300825	Bacillota	Bacilli	Bacillales	Bacillaceae	Alkalihalobacillus	Alkalihalobacillus lehensis	tarA	Yes	No	No	44	-	-
300876	Pseudomonadota	Gammaproteobacteria	Vibrionales	Vibrionaceae	Vibrio	Vibrio europaeus	tarRAB	Yes	Yes	Yes	37.9	-	-
305900	Pseudomonadota	Gammaproteobacteria	Oceanospirillales	Endozoicomonadaceae	Endozoicomonas	Endozoicomonas elysicola	tarA	Yes	No	No	36.32	-	-
305977	Pseudomonadota	Betaproteobacteria	Burkholderiales	Alcaligenaceae	Pusillimonas	Pusillimonas noertemannii	tarA	Yes	No	No	36.83	30.3	38.1
306545	Pseudomonadota	Gammaproteobacteria	Cellvibrionales	Cellvibrionaceae	Marinimicrobium	Marinimicrobium koreense	tarRAB	Yes	Yes	Yes	32.1	30.58	-
306572	Pseudomonadota	Gammaproteobacteria	Moraxellales	Moraxellaceae	Psychrobacter	Psychrobacter celer	tarA	Yes	No	No	32.91	-	-
310779	Actinomycetota	Actinomycetes	Kitasatosporales	Streptomycetaceae	Actinacidiphila	Actinacidiphila yanglinensis	tarA	Yes	No	No	36.13	34.4	38.55
310781	Actinomycetota	Actinomycetes	Kitasatosporales	Streptomycetaceae	Actinacidiphila	Actinacidiphila guanduensis	tarA	Yes	No	No	36.13	-	-
311230	Pseudomonadota	Betaproteobacteria	Burkholderiales	Burkholderiaceae	Paraburkholderia	Paraburkholderia terrae	tarA	Yes	No	No	38.9	32.37	38.81
311231	Pseudomonadota	Betaproteobacteria	Burkholderiales	Burkholderiaceae	Paraburkholderia	Paraburkholderia ginsengisoli	tarA	Yes	No	No	37.98	31.59	32.47
311410	Pseudomonadota	Alphaproteobacteria	Hyphomicrobiales	Stappiaceae	Roseibium	Roseibium album	tarA	Yes	No	No	50	31.03	33.87
311789	Pseudomonadota	Gammaproteobacteria	Alteromonadales	Shewanellaceae	Shewanella	Shewanella abyssi	tarA	Yes	No	No	35.94	-	-
314092	Pseudomonadota	Gammaproteobacteria	Alteromonadales	Shewanellaceae	Shewanella	Shewanella pneumatophori	tarRAB	Yes	Yes	Yes	34.84	-	-
314236	Pseudomonadota	Alphaproteobacteria	Hyphomicrobiales	Phyllobacteriaceae	Phyllobacterium	Phyllobacterium bourgognense	tarRAB	Yes	Yes	Yes	46.15	-	-
404236	Pseudomonadota	Alphaproteobacteria	Rhodobacterales	Roseobacteraceae	Maritimibacter	Maritimibacter alkaliphilus	tarA	Yes	No	No	75	-	-
314275	Pseudomonadota	Gammaproteobacteria	Alteromonadales	Alteromonadaceae	Alteromonas	Alteromonas mediterranea	tarA	Yes	No	No	35	-	-
190892	Pseudomonadota	Gammaproteobacteria	Alteromonadales	Idiomarinaceae	Idiomarina	Idiomarina baltica	tarA	Yes	No	No	36.22	-	-
314281	Pseudomonadota	Gammaproteobacteria	Alteromonadales	Pseudoalteromonadaceae	Pseudoalteromonas	Pseudoalteromonas tunicata	tarA	Yes	No	No	34.29	-	-
374838	Pseudomonadota	Gammaproteobacteria	Oceanospirillales	Saccharospirillaceae	Reinekea	Reinekea blandensis	tarA	Yes	No	No	36.14	-	-
314722	Pseudomonadota	Gammaproteobacteria	Xanthomonadales	Xanthomonadaceae	Pseudoxanthomonas	Pseudoxanthomonas suwonensis	tarRAB	Yes	Yes	Yes	36.27	-	-
315421	Pseudomonadota	Gammaproteobacteria	Alteromonadales	Alteromonadaceae	Alteromonas	Alteromonas hispanica	tarA	Yes	No	No	35.79	-	-
315423	Pseudomonadota	Alphaproteobacteria	Rhodobacterales	Roseobacteraceae	Palleronia	Palleronia marisminoris	tarA	Yes	No	No	35.41	-	-
1050	Pseudomonadota	Gammaproteobacteria	Chromatiales	Chromatiaceae	Thermochromatium	Thermochromatium tepidum	tarA	Yes	No	No	36.94	-	-
192073	Pseudomonadota	Gammaproteobacteria	Alteromonadales	Shewanellaceae	Shewanella	Shewanella denitrificans	tarRAB	Yes	Yes	Yes	37.47	-	-
56812	Pseudomonadota	Gammaproteobacteria	Alteromonadales	Shewanellaceae	Shewanella	Shewanella frigidimarina	tarRAB	Yes	Yes	Yes	35.16	-	-
319939	Pseudomonadota	Gammaproteobacteria	Pseudomonadales	Pseudomonadaceae	Pseudomonas	Pseudomonas otitidis	tarA	Yes	No	No	39.31	30.91	43.48
319947	Actinomycetota	Actinomycetes	Kitasatosporales	Streptomycetaceae	Streptomyces	Streptomyces durmitorensis	tarRAB	Yes	Yes	Yes	37.09	32.47	33.33
320778	Pseudomonadota	Gammaproteobacteria	Vibrionales	Vibrionaceae	Photobacterium	Photobacterium ganghwense	tarA	Yes	No	No	37.37	-	-
321266	Pseudomonadota	Gammaproteobacteria	Oceanospirillales	Halomonadaceae	Halomonas	Halomonas kenyensis	tarRAB	Yes	Yes	Yes	38.42	31.3	33.05
321316	Actinomycetota	Actinomycetes	Streptosporangiales	Streptosporangiaceae	Sphaerisporangium	Sphaerisporangium melleum	tarRAB	Yes	Yes	Yes	55.56	-	-
321339	Pseudomonadota	Alphaproteobacteria	Rhodobacterales	Roseobacteraceae	Citreimonas	Citreimonas salinaria	tarRAB	Yes	Yes	Yes	34.9	-	-
321662	Pseudomonadota	Gammaproteobacteria	Pseudomonadales	Pseudomonadaceae	Pseudomonas	Pseudomonas moraviensis	tarA	Yes	No	No	38.22	36.77	32.71
321846	Pseudomonadota	Gammaproteobacteria	Pseudomonadales	Pseudomonadaceae	Pseudomonas	Pseudomonas simiae	tarRAB	Yes	Yes	Yes	37.34	-	-
321895	Pseudomonadota	Betaproteobacteria	Burkholderiales	Burkholderiaceae	Paraburkholderia	Paraburkholderia silvatlantica	tarA	Yes	No	No	37.08	43.59	37.5
321982	Pseudomonadota	Betaproteobacteria	Burkholderiales	Oxalobacteraceae	Pseudoduganella	Pseudoduganella dura	tarA	Yes	No	No	32.45	-	-
321983	Pseudomonadota	Betaproteobacteria	Burkholderiales	Oxalobacteraceae	Pseudoduganella	Pseudoduganella albidiflava	tarRAB	Yes	Yes	Yes	32.35	-	-
321984	Pseudomonadota	Betaproteobacteria	Burkholderiales	Oxalobacteraceae	Pseudoduganella	Pseudoduganella plicata	tarRAB	Yes	Yes	Yes	38.32	-	-
321985	Pseudomonadota	Betaproteobacteria	Burkholderiales	Oxalobacteraceae	Pseudoduganella	Pseudoduganella lutea	tarRAB	Yes	Yes	Yes	33.16	-	-
322009	Actinomycetota	Actinomycetes	Mycobacteriales	Corynebacteriaceae	Corynebacterium	Corynebacterium cyclohexanicum	tarRAB	Yes	Yes	Yes	31.2	38.78	-
354	Pseudomonadota	Gammaproteobacteria	Pseudomonadales	Pseudomonadaceae	Azotobacter	Azotobacter vinelandii	tarRAB	Yes	Yes	Yes	35.83	37.5	36.47
323284	Pseudomonadota	Betaproteobacteria	Burkholderiales	Alcaligenaceae	Alcaligenes	Alcaligenes aquatilis	tarA	Yes	No	No	34.82	32.38	34.88
323426	Pseudomonadota	Betaproteobacteria	Burkholderiales	Alcaligenaceae	Jezberella	Jezberella montanilacus	tarRAB	Yes	Yes	Yes	35.86	-	-
323621	Pseudomonadota	Alphaproteobacteria	Hyphomicrobiales	Rhizobiaceae	Shinella	Shinella granuli	tarA	Yes	No	No	35.81	-	-
359303	Pseudomonadota	Gammaproteobacteria	Alteromonadales	Shewanellaceae	Shewanella	Shewanella loihica	tarA	Yes	No	No	34.29	-	-
324606	Pseudomonadota	Betaproteobacteria	Burkholderiales	Alcaligenaceae	Zwartia	Zwartia hollandica	tarA	Yes	No	No	37.17	-	-
324617	Pseudomonadota	Gammaproteobacteria	Aeromonadales	Aeromonadaceae	Aeromonas	Aeromonas tecta	tarRAB	Yes	Yes	Yes	36.48	-	-
324768	Bacillota	Bacilli	Bacillales	Bacillaceae	Metabacillus	Metabacillus idriensis	tarA	Yes	No	No	63.98	-	-
53413	Pseudomonadota	Gammaproteobacteria	Xanthomonadales	Xanthomonadaceae	Xanthomonas	Xanthomonas axonopodis	tarA	Yes	No	No	36.12	-	-
60478	Pseudomonadota	Gammaproteobacteria	Alteromonadales	Shewanellaceae	Shewanella	Shewanella amazonensis	tarA	Yes	No	No	35.13	-	-
1859	Actinomycetota	Actinomycetes	Frankiales	Frankiaceae	Frankia	Frankia alni	tarA	Yes	No	No	18.75	-	-
326474	Pseudomonadota	Betaproteobacteria	Burkholderiales	Burkholderiaceae	Caballeronia	Caballeronia humi	tarRAB	Yes	Yes	Yes	30.36	31.93	41.54
326475	Pseudomonadota	Betaproteobacteria	Burkholderiales	Burkholderiaceae	Caballeronia	Caballeronia telluris	tarA	Yes	No	No	37.34	32.22	34.72
326476	Pseudomonadota	Betaproteobacteria	Burkholderiales	Burkholderiaceae	Caballeronia	Caballeronia choica	tarA	Yes	No	No	36.13	31.96	35.14
326523	Pseudomonadota	Betaproteobacteria	Neisseriales	Neisseriaceae	Neisseria	Neisseria zoodegmatis	tarRAB	Yes	Yes	Yes	38.95	-	-
326537	Pseudomonadota	Gammaproteobacteria	Alteromonadales	Colwelliaceae	Colwellia	Colwellia polaris	tarRAB	Yes	Yes	Yes	36.46	30.21	39.68
327939	Pseudomonadota	Gammaproteobacteria	Alteromonadales	Pseudoalteromonadaceae	Pseudoalteromonas	Pseudoalteromonas byunsanensis	tarA	Yes	No	No	35.07	-	-
328415	Pseudomonadota	Alphaproteobacteria	Rhodobacterales	Roseobacteraceae	Tateyamaria	Tateyamaria pelophila	tarA	Yes	No	No	36	-	-
328517	Pseudomonadota	Gammaproteobacteria	Xanthomonadales	Rhodanobacteraceae	Dokdonella	Dokdonella fugitiva	tarA	Yes	No	No	36.75	-	-
328839	Pseudomonadota	Alphaproteobacteria	Rhodospirillales	Azospirillaceae	Azospirillum	Azospirillum melinis	tarA	Yes	No	No	39.35	-	-
329406	Pseudomonadota	Gammaproteobacteria	Chromatiales	Chromatiaceae	Thiorhodococcus	Thiorhodococcus mannitoliphagus	tarA	Yes	No	No	40	-	-
329993	Pseudomonadota	Gammaproteobacteria	Alteromonadales	Colwelliaceae	Cognaticolwellia	Cognaticolwellia aestuarii	tarA	Yes	No	No	35.36	-	-
330734	Pseudomonadota	Gammaproteobacteria	Pseudomonadales	Marinobacteraceae	Marinobacter	Marinobacter psychrophilus	tarRAB	Yes	Yes	Yes	36.2	-	-
330922	Pseudomonadota	Gammaproteobacteria	Moraxellales	Moraxellaceae	Psychrobacter	Psychrobacter cryohalolentis	tarA	Yes	No	No	33.94	-	-
331696	Pseudomonadota	Alphaproteobacteria	Hyphomicrobiales	Xanthobacteraceae	Pseudolabrys	Pseudolabrys taiwanensis	tarA	Yes	No	No	41.46	32.26	40.91
332186	Pseudomonadota	Gammaproteobacteria	Alteromonadales	Shewanellaceae	Shewanella	Shewanella xiamenensis	tarA	Yes	No	No	36.39	-	-
332411	Pseudomonadota	Betaproteobacteria	Neisseriales	Chromobacteriaceae	Aquitalea	Aquitalea magnusonii	tarRAB	Yes	Yes	Yes	34.77	-	-
333368	Pseudomonadota	Alphaproteobacteria	Hyphomicrobiales	Beijerinckiaceae	Rhodoblastus	Rhodoblastus sphagnicola	tarA	Yes	No	No	32.46	-	-
333708	Pseudomonadota	Alphaproteobacteria	Sphingomonadales	Sphingosinicellaceae	Sphingosinicella	Sphingosinicella soli	tarRAB	Yes	Yes	Yes	36.19	-	-
333962	Pseudomonadota	Gammaproteobacteria	Enterobacterales	Morganellaceae	Providencia	Providencia heimbachae	tarRAB	Yes	Yes	Yes	40.54	-	-
333965	Pseudomonadota	Gammaproteobacteria	Enterobacterales	Morganellaceae	Providencia	Providencia vermicola	tarRAB	Yes	Yes	Yes	41.19	-	-
335974	Pseudomonadota	Gammaproteobacteria	Pseudomonadales	Marinobacteraceae	Marinobacter	Marinobacter koreensis	tarA	Yes	No	No	36.58	-	-
336566	Pseudomonadota	Gammaproteobacteria	Xanthomonadales	Xanthomonadaceae	Stenotrophomonas	Stenotrophomonas ginsengisoli	tarA	Yes	No	No	37.34	-	-
336831	Pseudomonadota	Gammaproteobacteria	Chromatiales	Chromatiaceae	Arsukibacterium	Arsukibacterium ikkense	tarRAB	Yes	Yes	Yes	34.56	-	-
337250	Pseudomonadota	Gammaproteobacteria	Alteromonadales	Idiomarinaceae	Pseudidiomarina	Pseudidiomarina taiwanensis	tarA	Yes	No	No	35.62	-	-
337480	Actinomycetota	Actinomycetes	Micrococcales	Microbacteriaceae	Microbacterium	Microbacterium immunditiarum	tarA	Yes	No	No	35.77	-	-
337701	Pseudomonadota	Alphaproteobacteria	Rhodobacterales	Roseobacteraceae	Roseovarius	Roseovarius pacificus	tarA	Yes	No	No	66.67	-	-
337895	Actinomycetota	Actinomycetes	Streptosporangiales	Thermomonosporaceae	Actinomadura	Actinomadura hallensis	tarA	Yes	No	No	34.52	30	-
192843	Pseudomonadota	Betaproteobacteria	Burkholderiales	Comamonadaceae	Rhodoferax	Rhodoferax ferrireducens	tarA	Yes	No	No	34.69	-	-
339617	Pseudomonadota	Gammaproteobacteria	Alteromonadales	Pseudoalteromonadaceae	Pseudoalteromonas	Pseudoalteromonas viridis	tarA	Yes	No	No	34.38	-	-
720605	Pseudomonadota	Gammaproteobacteria	Oceanospirillales	Halomonadaceae	Halomonas	Halomonas smyrnensis	tarA	Yes	No	No	26.53	-	-
340221	Pseudomonadota	Alphaproteobacteria	Hyphomicrobiales	Alsobacteraceae	Alsobacter	Alsobacter metallidurans	tarA	Yes	No	No	33.87	-	-
340345	Actinomycetota	Actinomycetes	Pseudonocardiales	Pseudonocardiaceae	Actinoalloteichus	Actinoalloteichus hymeniacidonis	tarRAB	Yes	Yes	Yes	35.05	-	-
84159	Pseudomonadota	Alphaproteobacteria	Rhodospirillales	Rhodospirillaceae	Magnetospirillum	Magnetospirillum magneticum	tarRAB	Yes	Yes	Yes	32.88	-	-
342950	Pseudomonadota	Gammaproteobacteria	Alteromonadales	Shewanellaceae	Parashewanella	Parashewanella spongiae	tarA	Yes	No	No	34.83	30.71
343013	Pseudomonadota	Betaproteobacteria	Burkholderiales	Comamonadaceae	Paenacidovorax	Paenacidovorax caeni	tarA	Yes	No	No	36.84
344166	Actinomycetota	Actinomycetes	Micrococcales	Microbacteriaceae	Microbacterium	Microbacterium aoyamense	tarA	Yes	No	No	27.52	30.56	31.67
344880	Pseudomonadota	Alphaproteobacteria	Sphingomonadales	Sphingomonadaceae	Sphingomonas	Sphingomonas dokdonensis	tarRAB	Yes	Yes	Yes	37.11
345309	Pseudomonadota	Gammaproteobacteria	Xanthomonadales	Rhodanobacteraceae	Luteibacter	Luteibacter yeojuensis	tarA	Yes	No	No	33.69	30.04	32.04
346179	Pseudomonadota	Betaproteobacteria	Burkholderiales	Oxalobacteraceae	Herbaspirillum	Herbaspirillum rhizosphaerae	tarRAB	Yes	Yes	Yes	34.13	34.88	33.8
347534	Pseudomonadota	Gammaproteobacteria	Aeromonadales	Aeromonadaceae	Zobellella	Zobellella denitrificans	tarA	Yes	No	No	38.75	-	-
347535	Pseudomonadota	Gammaproteobacteria	Aeromonadales	Aeromonadaceae	Zobellella	Zobellella taiwanensis	tarA	Yes	No	No	38.48	-	-
348824	Pseudomonadota	Alphaproteobacteria	Hyphomicrobiales	Rhizobiaceae	Rhizobium	Rhizobium favelukesii	tarRAB	Yes	Yes	Yes	40.33	-	-
349064	Pseudomonadota	Gammaproteobacteria	Alteromonadales	Colwelliaceae	Thalassotalea	Thalassotalea agarivorans	tarA	Yes	No	No	35.25	-	-
152500	Pseudomonadota	Betaproteobacteria	Burkholderiales	Burkholderiaceae	Burkholderia	Burkholderia dolosa	tarRAB	Yes	Yes	Yes	38.38	32.08	35.21
351614	Pseudomonadota	Gammaproteobacteria	Enterobacterales	Morganellaceae	Xenorhabdus	Xenorhabdus stockiae	tarA	Yes	No	No	30.53	30	31.88
351656	Pseudomonadota	Gammaproteobacteria	Enterobacterales	Morganellaceae	Xenorhabdus	Xenorhabdus vietnamensis	tarRAB	Yes	Yes	Yes	27.81	-	-
351671	Pseudomonadota	Gammaproteobacteria	Enterobacterales	Morganellaceae	Xenorhabdus	Xenorhabdus doucetiae	tarA	Yes	No	No	33.33	36.11	34.15
351674	Pseudomonadota	Gammaproteobacteria	Enterobacterales	Morganellaceae	Xenorhabdus	Xenorhabdus miraniensis	tarA	Yes	No	No	27.03	-	-
351675	Pseudomonadota	Gammaproteobacteria	Enterobacterales	Morganellaceae	Xenorhabdus	Xenorhabdus mauleonii	tarA	Yes	No	No	31.25	32.52	31.88
351676	Pseudomonadota	Gammaproteobacteria	Enterobacterales	Morganellaceae	Xenorhabdus	Xenorhabdus kozodoii	tarRAB	Yes	Yes	Yes	31.01	-	-
355243	Pseudomonadota	Gammaproteobacteria	Oceanospirillales	Oceanospirillaceae	Amphritea	Amphritea atlantica	tarRAB	Yes	Yes	Yes	71.43	-	-
355591	Pseudomonadota	Gammaproteobacteria	Pseudomonadales	Marinobacteraceae	Marinobacter	Marinobacter vinifirmus	tarA	Yes	No	No	37.11	26.82	37.5
357240	Pseudomonadota	Gammaproteobacteria	Enterobacterales	Enterobacteriaceae	Franconibacter	Franconibacter helveticus	tarRAB	Yes	Yes	Yes	20	-	-
357794	Pseudomonadota	Gammaproteobacteria	Alteromonadales	Psychromonadaceae	Psychromonas	Psychromonas ingrahamii	tarA	Yes	No	No	35.36	-	-
358099	Actinomycetota	Actinomycetes	Micrococcales	Brevibacteriaceae	Brevibacterium	Brevibacterium oceani	tarA	Yes	No	No	36.84	23.14	41.18
358742	Bacillota	Clostridia	Eubacteriales	Lachnospiraceae	Enterocloster	Enterocloster aldenensis	tarA	Yes	No	No	41.73	-	-
359110	Pseudomonadota	Gammaproteobacteria	Pseudomonadales	Pseudomonadaceae	Pseudomonas	Pseudomonas extremaustralis	tarA	Yes	No	No	37.6	30.85	37.88
339	Pseudomonadota	Gammaproteobacteria	Xanthomonadales	Xanthomonadaceae	Xanthomonas	Xanthomonas campestris	tarA	Yes	No	No	38.54	30.86	30.5
456327	Pseudomonadota	Gammaproteobacteria	Xanthomonadales	Xanthomonadaceae	Xanthomonas	Xanthomonas euvesicatoria	tarRAB	Yes	Yes	Yes	36.39	30.86	33.77
360086	Actinomycetota	Actinomycetes	Pseudonocardiales	Pseudonocardiaceae	Lentzea	Lentzea kentuckyensis	tarRAB	Yes	Yes	Yes	38.95	-	-
521	Pseudomonadota	Betaproteobacteria	Burkholderiales	Alcaligenaceae	Bordetella	Bordetella avium	tarA	Yes	No	No	36.77	-	-
361279	Bacillota	Bacilli	Bacillales	Bacillaceae	Terribacillus	Terribacillus halophilus	tarA	Yes	No	No	55.53	35.8	57.3
361575	Actinomycetota	Actinomycetes	Micrococcales	Micrococcaceae	Pseudarthrobacter	Pseudarthrobacter phenanthrenivorans	tarRAB	Yes	Yes	Yes	35.39	30	31.88
362257	Actinomycetota	Actinomycetes	Kitasatosporales	Streptomycetaceae	Streptomyces	Streptomyces vietnamensis	tarA	Yes	No	No	50	33.78	32.35
363841	Pseudomonadota	Alphaproteobacteria	Sphingomonadales	Sphingomonadaceae	Sphingopyxis	Sphingopyxis panaciterrae	tarA	Yes	No	No	37.94	-	-
363885	Pseudomonadota	Gammaproteobacteria	Xanthomonadales	Xanthomonadaceae	Luteimonas	Luteimonas panaciterrae	tarA	Yes	No	No	38.83	-	-
363952	Pseudomonadota	Betaproteobacteria	Burkholderiales	Comamonadaceae	Comamonas	Comamonas thiooxydans	tarA	Yes	No	No	55.56	-	-
364030	Pseudomonadota	Betaproteobacteria	Burkholderiales		Thiomonas	Thiomonas delicata	tarRAB	Yes	Yes	Yes	34.62	-	-
364197	Pseudomonadota	Gammaproteobacteria	Pseudomonadales	Pseudomonadaceae	Pseudomonas	Pseudomonas pohangensis	tarA	Yes	No	No	36.22	-	-
364198	Pseudomonadota	Gammaproteobacteria	Alteromonadales	Idiomarinaceae	Pseudidiomarina	Pseudidiomarina homiensis	tarA	Yes	No	No	35.62	-	-
364199	Pseudomonadota	Alphaproteobacteria	Rhodobacterales	Paracoccaceae	Paracoccus	Paracoccus homiensis	tarA	Yes	No	No	34.96	-	-
364200	Pseudomonadota	Alphaproteobacteria	Rhodobacterales	Paracoccaceae	Cognatiyoonia	Cognatiyoonia koreensis	tarA	Yes	No	No	33.51	-	-
364296	Pseudomonadota	Alphaproteobacteria	Hyphomicrobiales	Rhodobiaceae	Rhodobium	Rhodobium gokarnense	tarA	Yes	No	No	34.23	-	-
216465	Pseudomonadota	Betaproteobacteria	Burkholderiales	Comamonadaceae	Polaromonas	Polaromonas naphthalenivorans	tarA	Yes	No	No	32.38	-	-
94132	Pseudomonadota	Betaproteobacteria	Burkholderiales	Comamonadaceae	Ramlibacter	Ramlibacter tataouinensis	tarA	Yes	No	No	37.14	-	-
365339	Pseudomonadota	Gammaproteobacteria	Chromatiales	Chromatiaceae	Marichromatium	Marichromatium bheemlicum	tarRAB	Yes	Yes	Yes	40.58	-	-
365590	Pseudomonadota	Gammaproteobacteria	Alteromonadales	Shewanellaceae	Shewanella	Shewanella hafniensis	tarRAB	Yes	Yes	Yes	36.79	-	-
365591	Pseudomonadota	Gammaproteobacteria	Alteromonadales	Shewanellaceae	Shewanella	Shewanella morhuae	tarRAB	Yes	Yes	Yes	34.97	-	-
366289	Pseudomonadota	Gammaproteobacteria	Pseudomonadales	Pseudomonadaceae	Pseudomonas	Pseudomonas delhiensis	tarRAB	Yes	Yes	Yes	36.1	30.44	36.54
366582	Pseudomonadota	Gammaproteobacteria	Alteromonadales	Alteromonadaceae	Bowmanella	Bowmanella denitrificans	tarA	Yes	No	No	35.6	-	-
366584	Actinomycetota	Actinomycetes	Pseudonocardiales	Pseudonocardiaceae	Pseudonocardia	Pseudonocardia oroxyli	tarA	Yes	No	No	26.09	30.46	-
367825	Pseudomonadota	Betaproteobacteria	Burkholderiales	Burkholderiaceae	Cupriavidus	Cupriavidus malaysiensis	tarA	Yes	No	No	35.29	-	-
368477	Actinomycetota	Actinomycetes	Mycobacteriales	Mycobacteriaceae	Mycobacterium	Mycobacterium yunnanensis	tarA	Yes	No	No	33.07	30.97	36.74
368607	Pseudomonadota	Betaproteobacteria	Burkholderiales	Oxalobacteraceae	Janthinobacterium	Janthinobacterium svalbardensis	tarRAB	Yes	Yes	Yes	37.66	-	-
368812	Bacillota	Bacilli	Bacillales	Alicyclobacillaceae	Alicyclobacillus	Alicyclobacillus tengchongensis	tarA	Yes	No	No	39.62	43.45	-
369930	Actinomycetota	Actinomycetes	Pseudonocardiales	Pseudonocardiaceae	Amycolatopsis	Amycolatopsis echigonensis	tarRAB	Yes	Yes	Yes	30.5	39.77	33.74
369932	Actinomycetota	Actinomycetes	Pseudonocardiales	Pseudonocardiaceae	Amycolatopsis	Amycolatopsis niigatensis	tarA	Yes	No	No	30.35	39.95	37.74
369936	Actinomycetota	Actinomycetes	Micrococcales	Micrococcaceae	Arthrobacter	Arthrobacter alkaliphilus	tarA	Yes	No	No	30.67	31.15	-
369942	Actinomycetota	Actinomycetes	Micrococcales	Micrococcaceae	Sinomonas	Sinomonas albida	tarRAB	Yes	Yes	Yes	32.22	-	-
370736	Actinomycetota	Actinomycetes	Micrococcales	Micrococcaceae	Zhihengliuella	Zhihengliuella halotolerans	tarA	Yes	No	No	45.97	30.77	-
370764	Actinomycetota	Actinomycetes	Micrococcales	Microbacteriaceae	Microbacterium	Microbacterium pygmaeum	tarA	Yes	No	No	33.88	-	-
370767	Pseudomonadota	Gammaproteobacteria	Oceanospirillales	Halomonadaceae	Halomonas	Halomonas janggokensis	tarRAB	Yes	Yes	Yes	37.63	-	-
370769	Pseudomonadota	Gammaproteobacteria	Oceanospirillales	Halomonadaceae	Halomonas	Halomonas denitrificans	tarA	Yes	No	No	46.15	-	-
370777	Pseudomonadota	Gammaproteobacteria	Xanthomonadales	Xanthomonadaceae	Arenimonas	Arenimonas daejeonensis	tarA	Yes	No	No	36.22	-	-
370959	Pseudomonadota	Alphaproteobacteria	Sphingomonadales	Sphingomonadaceae	Sphingomonas	Sphingomonas mucosissima	tarRAB	Yes	Yes	Yes	36.72	-	-
372463	Bacillota	Bacilli	Bacillales	Bacillaceae	Oceanobacillus	Oceanobacillus profundus	tarA	Yes	No	No	34.68	33.33	58.36
373040	Pseudomonadota	Betaproteobacteria	Burkholderiales	Oxalobacteraceae	Massilia	Massilia aurea	tarA	Yes	No	No	28.9	-	-
373675	Pseudomonadota	Alphaproteobacteria	Rhodobacterales	Roseobacteraceae	Thalassococcus	Thalassococcus halodurans	tarA	Yes	No	No	36.31	32.43	31.62
374177	Pseudomonadota	Alphaproteobacteria	Sphingomonadales	Erythrobacteraceae	Altericroceibacterium	Altericroceibacterium indicum	tarA	Yes	No	No	36.83	-	-
374432	Pseudomonadota	Alphaproteobacteria	Hyphomicrobiales	Methylobacteriaceae	Methylobacterium	Methylobacterium tardum	tarA	Yes	No	No	41.89	33.33	33.07
374515	Pseudomonadota	Alphaproteobacteria	Hyphomicrobiales	Rhodovibrionaceae	Pelagibius	Pelagibius litoralis	tarA	Yes	No	No	34.62	-	-
375549	Pseudomonadota	Alphaproteobacteria	Hyphomicrobiales	Rhizobiaceae	Sinorhizobium	Sinorhizobium mexicanum	tarA	Yes	No	No	36.84	-	-
375574	Pseudomonadota	Betaproteobacteria	Neisseriales	Chromobacteriaceae	Gulbenkiania	Gulbenkiania indica	tarA	Yes	No	No	37.08	-	-
375674	Pseudomonadota	Gammaproteobacteria	Alteromonadales	Ferrimonadaceae	Paraferrimonas	Paraferrimonas sedimenticola	tarA	Yes	No	No	34.3	-	-
375760	Pseudomonadota	Gammaproteobacteria	Pseudomonadales	Marinobacteraceae	Marinobacter	Marinobacter gudaonensis	tarA	Yes	No	No	37.24	38.6	32.2
376150	Myxococcota	Myxococcia	Myxococcales		Paraliomyxa	Paraliomyxa miuraensis	tarA	Yes	No	No	57.14	-	-
376175	Pseudomonadota	Betaproteobacteria	Burkholderiales	Sphaerotilaceae	Caldimonas	Schlegelella aquatica	tarA	Yes	No	No	37.86	-	-
147322	Cyanobacteriota	Cyanophyceae	Oscillatoriales	Sirenicapillariaceae	Limnospira	Limnospira indica	tarA	Yes	No	No	37.5	-	-
376427	Pseudomonadota	Gammaproteobacteria	Oceanospirillales	Halomonadaceae	Halomonas	Halomonas gudaonensis	tarA	Yes	No	No	37.37	-	-
376733	Pseudomonadota	Alphaproteobacteria	Rhodobacterales	Paracoccaceae	Paracoccus	Paracoccus halophilus	tarA	Yes	No	No	34.88	32.39	31.48
377616	Pseudomonadota	Gammaproteobacteria	Xanthomonadales	Xanthomonadaceae	Pseudoxanthomonas	Pseudoxanthomonas yeongjuensis	tarA	Yes	No	No	36.29	-	-
379097	Pseudomonadota	Gammaproteobacteria	Vibrionales	Vibrionaceae	Vibrio	Vibrio sinaloensis	tarA	Yes	No	No	36.41	-	-
379482	Pseudomonadota	Gammaproteobacteria	Pseudomonadales	Marinobacteraceae	Marinobacter	Marinobacter pelagius	tarA	Yes	No	No	36.84	-	-
379684	Pseudomonadota	Alphaproteobacteria	Hyphomicrobiales	Rhizobiaceae	Rhizobium	Rhizobium pseudoryzae	tarA	Yes	No	No	40.65	-	-
379895	Pseudomonadota	Betaproteobacteria	Burkholderiales	Comamonadaceae	Comamonas	Comamonas odontotermitis	tarA	Yes	No	No	34.9	-	-
380629	Pseudomonadota	Gammaproteobacteria	Xanthomonadales	Xanthomonadaceae	Lysobacter	Lysobacter niastensis	tarA	Yes	No	No	36.22	-	-
380675	Pseudomonadota	Betaproteobacteria	Burkholderiales	Burkholderiaceae	Trinickia	Trinickia soli	tarA	Yes	No	No	34.85	-	-
380911	Pseudomonadota	Betaproteobacteria	Burkholderiales	Alcaligenaceae	Parapusillimonas	Parapusillimonas granuli	tarRAB	Yes	Yes	Yes	36.91	-	-
381431	Pseudomonadota	Gammaproteobacteria	Nevskiales	Sinobacteraceae	Panacagrimonas	Panacagrimonas perspica	tarA	Yes	No	No	25.86	-	-
106590	Pseudomonadota	Betaproteobacteria	Burkholderiales	Burkholderiaceae	Cupriavidus	Cupriavidus necator	tarRAB	Yes	Yes	Yes	36.24	30.89	33.33
382504	Actinomycetota	Actinomycetes	Mycobacteriales	Nocardiaceae	Nocardia	Nocardia jinanensis	tarA	Yes	No	No	40.74	-	-
382514	Pseudomonadota	Alphaproteobacteria	Rhodospirillales	Rhodospirillaceae	Telmatospirillum	Telmatospirillum siberiense	tarA	Yes	No	No	57.14	30.99	33.07
382641	Bacillota	Bacilli	Lactobacillales	Carnobacteriaceae	Trichococcus	Trichococcus patagoniensis	tarRAB	Yes	Yes	Yes	47.87	-	-
382777	Pseudomonadota	Gammaproteobacteria	Chromatiales	Chromatiaceae	Thiocapsa	Thiocapsa imhoffii	tarRAB	Yes	Yes	Yes	38.12	-	-
383750	Pseudomonadota	Gammaproteobacteria	Oceanospirillales	Oceanospirillaceae	Marinomonas	Marinomonas arctica	tarRAB	Yes	Yes	Yes	36.46	-	-
384636	Bacillota	Clostridia	Eubacteriales	Clostridiaceae	Hungatella	Hungatella xylanolytica	tarRAB	Yes	Yes	Yes	46.51	-	-
312306	Pseudomonadota	Gammaproteobacteria	Pseudomonadales	Pseudomonadaceae	Pseudomonas	Pseudomonas entomophila	tarRAB	Yes	Yes	Yes	37.17	-	-
386490	Bacillota	Bacilli	Bacillales	Bacillaceae	Terribacillus	Terribacillus goriensis	tarA	Yes	No	No	55.26	-	-
386891	Pseudomonadota	Gammaproteobacteria	Moraxellales	Moraxellaceae	Moraxella	Moraxella bovoculi	tarRAB	Yes	Yes	Yes	34.72	-	-
388278	Pseudomonadota	Gammaproteobacteria	Vibrionales	Vibrionaceae	Photobacterium	Photobacterium lutimaris	tarA	Yes	No	No	36.94	31.65	36.11
52603	Pseudomonadota	Alphaproteobacteria	Rhodobacterales	Roseobacteraceae	Sagittula	Sagittula stellata	tarA	Yes	No	No	32.97	-	-
390637	Pseudomonadota	Gammaproteobacteria	Oceanospirillales	Halomonadaceae	Modicisalibacter	Modicisalibacter tunisiensis	tarA	Yes	No	No	25.71	-	-
390641	Pseudomonadota	Alphaproteobacteria	Rhodobacterales	Roseobacteraceae	Wenxinia	Wenxinia marina	tarA	Yes	No	No	35.15	-	-
148447	Pseudomonadota	Betaproteobacteria	Burkholderiales	Burkholderiaceae	Paraburkholderia	Paraburkholderia phymatum	tarA	Yes	No	No	33.33	31.78	32.88
364317	Pseudomonadota	Betaproteobacteria	Burkholderiales	Comamonadaceae	Verminephrobacter	Verminephrobacter eiseniae	tarA	Yes	No	No	40.05	33.75	37.5
391736	Actinomycetota	Actinomycetes	Mycobacteriales	Nocardiaceae	Williamsia	Williamsia serinedens	tarA	Yes	No	No	32.25	32.47	-
391905	Pseudomonadota	Alphaproteobacteria	Hyphomicrobiales	Methylocystaceae	Methylocystis	Methylocystis heyeri	tarRAB	Yes	Yes	Yes	42.04	-	-
1306787	Pseudomonadota	Gammaproteobacteria	Oceanospirillales	Alcanivoracaceae	Isoalcanivorax	Isoalcanivorax pacificus	tarA	Yes	No	No	36.82	-	-
1231180	Pseudomonadota	Alphaproteobacteria	Hyphomicrobiales	Phyllobacteriaceae	Nitratireductor	Nitratireductor pacificus	tarA	Yes	No	No	37.71	30.36	31.16
391953	Pseudomonadota	Betaproteobacteria	Burkholderiales	Sphaerotilaceae	Aquincola	Aquincola tertiaricarbonis	tarA	Yes	No	No	66.67	-	-
392010	Bacillota	Bacilli	Bacillales	Alicyclobacillaceae	Alicyclobacillus	Alicyclobacillus sacchari	tarA	Yes	No	No	39.73	-	-
392011	Bacillota	Bacilli	Bacillales	Alicyclobacillaceae	Alicyclobacillus	Alicyclobacillus fastidiosus	tarRAB	Yes	Yes	Yes	41.46	42.05	43.84
60961	Pseudomonadota	Gammaproteobacteria	Alteromonadales	Shewanellaceae	Shewanella	Shewanella woodyi	tarRAB	Yes	Yes	Yes	36.98	66.67	37.5
392828	Actinomycetota	Actinomycetes	Streptosporangiales	Thermomonosporaceae	Actinomadura	Actinomadura chibensis	tarRAB	Yes	Yes	Yes	33.77	31.36	34.21
393310	Pseudomonadota	Alphaproteobacteria	Rhodospirillales	Azospirillaceae	Skermanella	Skermanella aerolata	tarA	Yes	No	No	39.25	-	-
393481	Pseudomonadota	Alphaproteobacteria	Rhodobacterales	Paracoccaceae	Roseinatronobacter	Roseinatronobacter monicus	tarA	Yes	No	No	31.55	34.72	30.3
59754	Pseudomonadota	Gammaproteobacteria	Oceanospirillales	Alcanivoracaceae	Alcanivorax	Alcanivorax borkumensis	tarA	Yes	No	No	37.37	-	-
393664	Pseudomonadota	Alphaproteobacteria	Hyphomicrobiales	Rhizobiaceae	Rhizobium	Rhizobium cellulosilyticum	tarA	Yes	No	No	37.03	-	-
394193	Actinomycetota	Actinomycetes	Pseudonocardiales	Pseudonocardiaceae	Amycolatopsis	Amycolatopsis saalfeldensis	tarRAB	Yes	Yes	Yes	35.83	30.77	33.33
394935	Pseudomonadota	Betaproteobacteria	Neisseriales	Chromobacteriaceae	Chromobacterium	Chromobacterium haemolyticum	tarA	Yes	No	No	36.44	33.33	35.53
1022	Pseudomonadota	Gammaproteobacteria	Thiotrichales	Thiotrichaceae	Beggiatoa	Beggiatoa alba	tarRAB	Yes	Yes	Yes	36.58	-	-
370405	Pseudomonadota	Betaproteobacteria	Nitrosomonadales	Gallionellaceae	Gallionella	Gallionella capsiferriformans	tarRAB	Yes	Yes	Yes	36.58	-	-
395598	Pseudomonadota	Gammaproteobacteria	Pseudomonadales	Pseudomonadaceae	Pseudomonas	Pseudomonas reinekei	tarRAB	Yes	Yes	Yes	37.08	32.98	34.29
395599	Pseudomonadota	Gammaproteobacteria	Pseudomonadales	Pseudomonadaceae	Pseudomonas	Pseudomonas moorei	tarA	Yes	No	No	83.33	32.31	37.5
395600	Pseudomonadota	Gammaproteobacteria	Pseudomonadales	Pseudomonadaceae	Pseudomonas	Pseudomonas mohnii	tarRAB	Yes	Yes	Yes	38.38	31.49	30.19
395631	Pseudomonadota	Gammaproteobacteria	Enterobacterales	Enterobacteriaceae	Phytobacter	Phytobacter diazotrophicus	tarA	Yes	No	No	36.24	-	-
133552	Pseudomonadota	Alphaproteobacteria	Hyphomicrobiales	Beijerinckiaceae	Methylocapsa	Methylocapsa acidiphila	tarA	Yes	No	No	37.5	-	-
396013	Pseudomonadota	Alphaproteobacteria	Rhodobacterales	Paracoccaceae	Pseudooceanicola	Pseudooceanicola marinus	tarRAB	Yes	Yes	Yes	33.6	-	-
261302	Pseudomonadota	Betaproteobacteria	Burkholderiales	Burkholderiaceae	Paraburkholderia	Paraburkholderia phytofirmans	tarRAB	Yes	Yes	Yes	37.21	32.09	31.15
80866	Pseudomonadota	Betaproteobacteria	Burkholderiales	Comamonadaceae	Delftia	Delftia acidovorans	tarA	Yes	No	No	33.25	-	-
70864	Pseudomonadota	Gammaproteobacteria	Alteromonadales	Shewanellaceae	Shewanella	Shewanella pealeana	tarA	Yes	No	No	35.73	-	-
398736	Pseudomonadota	Gammaproteobacteria	Vibrionales	Vibrionaceae	Vibrio	Vibrio rhizosphaerae	tarRAB	Yes	Yes	Yes	37.88	-	-
398843	Actinomycetota	Actinomycetes	Mycobacteriales	Nocardiaceae	Rhodococcus	Rhodococcus kyotonensis	tarRAB	Yes	Yes	Yes	33.06	36.36	30.34
400061	Pseudomonadota	Betaproteobacteria	Neisseriales	Chromobacteriaceae	Paludibacterium	Paludibacterium yongneupense	tarA	Yes	No	No	41.21	-	-
400153	Pseudomonadota	Gammaproteobacteria	Chromatiales	Chromatiaceae	Rheinheimera	Rheinheimera tangshanensis	tarRAB	Yes	Yes	Yes	36.03	-	-
400770	Pseudomonadota	Alphaproteobacteria	Hyphomicrobiales	Devosiaceae	Devosia	Devosia ginsengisoli	tarA	Yes	No	No	25.46	-	-
870903	Acidobacteriota	Terriglobia	Terriglobales	Acidobacteriaceae	Terriglobus	Terriglobus saanensis	tarA	Yes	No	No	36.61	-	-
401106	Actinomycetota	Actinomycetes	Pseudonocardiales	Pseudonocardiaceae	Amycolatopsis	Amycolatopsis tucumanensis	tarA	Yes	No	No	35.91	43.24	36.36
401470	Pseudomonadota	Betaproteobacteria	Burkholderiales	Oxalobacteraceae	Undibacterium	Undibacterium pigrum	tarRAB	Yes	Yes	Yes	37.34	-	-
401471	Pseudomonadota	Betaproteobacteria	Burkholderiales	Oxalobacteraceae	Undibacterium	Undibacterium parvum	tarA	Yes	No	No	38.74	-	-
261685	Bacillota	Negativicutes	Selenomonadales	Sporomusaceae	Thermosinus	Thermosinus carboxydivorans	tarRAB	Yes	Yes	Yes	45.33	31.15	47.16
402171	Actinomycetota	Actinomycetes	Micrococcales	Intrasporangiaceae	Lapillicoccus	Lapillicoccus jejuensis	tarRAB	Yes	Yes	Yes	32.87	-	-
402384	Bacillota	Bacilli	Bacillales	Bacillaceae	Halobacillus	Halobacillus mangrovi	tarA	Yes	No	No	57.18	30.99	49.47
402884	Pseudomonadota	Alphaproteobacteria	Rhodobacterales	Paracoccaceae	Cereibacter	Cereibacter changlensis	tarA	Yes	No	No	32.55	-	-
403638	Actinomycetota	Actinomycetes	Micromonosporales	Micromonosporaceae	Actinoplanes	Actinoplanes couchii	tarA	Yes	No	No	28	-	-
403935	Actinomycetota	Actinomycetes	Kitasatosporales	Streptomycetaceae	Streptomyces	Streptomyces radiopugnans	tarA	Yes	No	No	25.09	-	-
403962	Pseudomonadota	Alphaproteobacteria	Rhodospirillales	Azospirillaceae	Azospirillum	Azospirillum canadense	tarRAB	Yes	Yes	Yes	35.75	-	-
404366	Actinomycetota	Actinomycetes	Micrococcales	Microbacteriaceae	Microbacterium	Microbacterium hatanonis	tarRAB	Yes	Yes	Yes	33.15	-	-
404405	Pseudomonadota	Betaproteobacteria	Rhodocyclales	Rhodocyclaceae	Azospira	Azospira restricta	tarRAB	Yes	Yes	Yes	38.5	-	-
404407	Pseudomonadota	Gammaproteobacteria	Pseudomonadales	Pseudomonadaceae	Pseudomonas	Pseudomonas indoloxydans	tarRAB	Yes	Yes	Yes	37.27	40	33.33
404433	Pseudomonadota	Gammaproteobacteria	Oceanospirillales	Halomonadaceae	Salinicola	Salinicola socius	tarRAB	Yes	Yes	Yes	39.21	-	-
404875	Pseudomonadota	Alphaproteobacteria	Rhodobacterales	Paracoccaceae	Pararhodobacter	Pararhodobacter aggregans	tarA	Yes	No	No	34.67	-	-
405444	Pseudomonadota	Gammaproteobacteria	Xanthomonadales	Xanthomonadaceae	Stenotrophomonas	Stenotrophomonas humi	tarA	Yes	No	No	37.34	-	-
405446	Pseudomonadota	Gammaproteobacteria	Xanthomonadales	Xanthomonadaceae	Stenotrophomonas	Stenotrophomonas terrae	tarRAB	Yes	Yes	Yes	37.34	30.69	31.97
405564	Actinomycetota	Actinomycetes	Actinopolysporales	Actinopolysporaceae	Actinopolyspora	Actinopolyspora xinjiangensis	tarA	Yes	No	No	26.67	-	-
405770	Actinomycetota	Actinomycetes	Micrococcales	Micrococcaceae	Rothia	Rothia halotolerans	tarA	Yes	No	No	29.4	33.04	-
405782	Actinomycetota	Actinomycetes	Kitasatosporales	Streptomycetaceae	Streptacidiphilus	Streptacidiphilus anmyonensis	tarA	Yes	No	No	55.56	30.88	34.29
1836	Actinomycetota	Actinomycetes	Pseudonocardiales	Pseudonocardiaceae	Saccharopolyspora	Saccharopolyspora erythraea	tarA	Yes	No	No	32.58	32.43	31.34
406100	Pseudomonadota	Gammaproteobacteria	Chromatiales	Ectothiorhodospiraceae	Aquisalimonas	Aquisalimonas asiatica	tarA	Yes	No	No	35.26	-	-
2978683	Pseudomonadota	Betaproteobacteria	Burkholderiales	Burkholderiaceae	Burkholderia	Burkholderia orbicola	tarA	Yes	No	No	38.38	32.24	33.77
407035	Bacillota	Bacilli	Bacillales	Staphylococcaceae	Salinicoccus	Salinicoccus halodurans	tarA	Yes	No	No	63.96	-	-
407164	Pseudomonadota	Gammaproteobacteria	Cellvibrionales	Microbulbiferaceae	Microbulbifer	Microbulbifer pacificus	tarA	Yes	No	No	36.2	-	-
408015	Actinomycetota	Actinomycetes	Kitasatosporales	Streptomycetaceae	Streptomyces	Streptomyces xiamenensis	tarRAB	Yes	Yes	Yes	37.2	-	-
409291	Actinomycetota	Actinomycetes	Micrococcales	Micrococcaceae	Arthrobacter	Arthrobacter humicola	tarA	Yes	No	No	39.39	-	-
411235	Actinomycetota	Actinomycetes	Kitasatosporales	Streptomycetaceae	Streptacidiphilus	Streptacidiphilus melanogenes	tarRAB	Yes	Yes	Yes	55.56	35.21	34.67
106588	Bacillota	Clostridia	Eubacteriales	Oscillospiraceae	Pseudoflavonifractor	Pseudoflavonifractor capillosus	tarRAB	Yes	Yes	Yes	43.47	-	-
412034	Pseudomonadota	Gammaproteobacteria		Celerinatantimonadaceae	Celerinatantimonas	Celerinatantimonas diazotrophica	tarRAB	Yes	Yes	Yes	37.67	-	-
412384	Bacillota	Bacilli	Bacillales	Bacillaceae	Priestia	Priestia aryabhattai	tarRAB	Yes	Yes	Yes	63.88	-	-
412437	Pseudomonadota	Gammaproteobacteria	Chromatiales	Chromatiaceae	Rheinheimera	Rheinheimera aquimaris	tarA	Yes	No	No	23.53	-	-
412689	Actinomycetota	Actinomycetes	Micrococcales	Intrasporangiaceae	Humibacillus	Humibacillus xanthopallidus	tarRAB	Yes	Yes	Yes	32.23	-	-
413882	Pseudomonadota	Betaproteobacteria	Burkholderiales	Sphaerotilaceae	Caldimonas	Caldimonas brevitalea	tarA	Yes	No	No	37.86	-	-
414046	Pseudomonadota	Gammaproteobacteria	Chromatiales	Ectothiorhodospiraceae	Natronocella	Natronocella acetinitrilica	tarA	Yes	No	No	30.85	-	-
414996	Actinomycetota	Actinomycetes	Actinopolysporales	Actinopolysporaceae	Actinopolyspora	Actinopolyspora erythraea	tarA	Yes	No	No	45.46	-	-
415015	Bacillota	Clostridia	Eubacteriales		Proteiniborus	Proteiniborus ethanoligenes	tarA	Yes	No	No	45.21	-	-
415209	Actinomycetota	Actinomycetes	Micrococcales	Microbacteriaceae	Microbacterium	Microbacterium marinilacus	tarA	Yes	No	No	35.37	31.29	31.63
415215	Actinomycetota	Actinomycetes	Micrococcales	Microbacteriaceae	Microbacterium	Microbacterium fluvii	tarA	Yes	No	No	34.48	30.47	37.5
415217	Actinomycetota	Actinomycetes	Micrococcales	Microbacteriaceae	Microbacterium	Microbacterium lacus	tarA	Yes	No	No	34.69	-	-
415996	Pseudomonadota	Alphaproteobacteria	Hyphomicrobiales	Rhizobiaceae	Shinella	Shinella yambaruensis	tarA	Yes	No	No	36.19	-	-
416872	Pseudomonadota	Gammaproteobacteria	Oceanospirillales	Halomonadaceae	Halomonas	Halomonas saccharevitans	tarA	Yes	No	No	36.72	-	-
416873	Pseudomonadota	Gammaproteobacteria	Oceanospirillales	Halomonadaceae	Halomonas	Halomonas arcis	tarRAB	Yes	Yes	Yes	38.68	30.91	32.56
416874	Pseudomonadota	Gammaproteobacteria	Oceanospirillales	Halomonadaceae	Halomonas	Halomonas subterranea	tarA	Yes	No	No	38.16	-	-
416943	Pseudomonadota	Betaproteobacteria	Burkholderiales	Burkholderiaceae	Paraburkholderia	Paraburkholderia caballeronis	tarRAB	Yes	Yes	Yes	38.38	31.71	39.62
416944	Pseudomonadota	Betaproteobacteria	Burkholderiales	Burkholderiaceae	Paraburkholderia	Paraburkholderia lycopersici	tarA	Yes	No	No	37.6	-	-
417203	Pseudomonadota	Betaproteobacteria	Burkholderiales	Burkholderiaceae	Mycetohabitans	Mycetohabitans endofungorum	tarA	Yes	No	No	37.27	32.39	-
417367	Bacillota	Bacilli	Bacillales	Planococcaceae	Paenisporosarcina	Paenisporosarcina antarctica	tarA	Yes	No	No	34.32	-	-
417745	Pseudomonadota	Alphaproteobacteria	Hyphomicrobiales	Rhizobiaceae	Shinella	Shinella kummerowiae	tarA	Yes	No	No	34.77	34.62	32.43
418223	Pseudomonadota	Alphaproteobacteria	Hyphomicrobiales	Methylobacteriaceae	Methylobacterium	Methylobacterium phyllosphaerae	tarA	Yes	No	No	41.11	-	-
418643	Actinomycetota	Actinomycetes	Micrococcales	Brevibacteriaceae	Brevibacterium	Brevibacterium marinum	tarRAB	Yes	Yes	Yes	37.26	43.62	30.68
418699	Pseudomonadota	Betaproteobacteria	Rhodocyclales	Zoogloeaceae	Azoarcus	Azoarcus olearius	tarA	Yes	No	No	33.78	-	-
418719	Pseudomonadota	Gammaproteobacteria	Pseudomonadales	Marinobacteraceae	Marinobacter	Marinobacter salsuginis	tarA	Yes	No	No	37.9	38.6	33.98
418750	Pseudomonadota	Gammaproteobacteria	Oceanospirillales	Saccharospirillaceae	Saccharospirillum	Saccharospirillum salsuginis	tarA	Yes	No	No	35.97	-	-
419474	Pseudomonadota	Alphaproteobacteria	Hyphomicrobiales	Brucellaceae	Brucella	Brucella haematophila	tarA	Yes	No	No	36.46	-	-
419597	Pseudomonadota	Gammaproteobacteria	Oceanospirillales	Halomonadaceae	Halomonas	Halomonas shengliensis	tarA	Yes	No	No	35	-	-
420324	Pseudomonadota	Alphaproteobacteria	Hyphomicrobiales	Methylobacteriaceae	Microvirga	Microvirga lupini	tarA	Yes	No	No	35.56	30	-
420952	Pseudomonadota	Betaproteobacteria	Burkholderiales	Burkholderiaceae	Paraburkholderia	Paraburkholderia bryophila	tarA	Yes	No	No	35.77	31.4	35.07
420953	Pseudomonadota	Betaproteobacteria	Burkholderiales	Burkholderiaceae	Paraburkholderia	Paraburkholderia megapolitana	tarA	Yes	No	No	31.58	40	42.31
420998	Pseudomonadota	Alphaproteobacteria	Rhodobacterales	Roseobacteraceae	Jannaschia	Jannaschia donghaensis	tarA	Yes	No	No	33.51	-	-
632955	Pseudomonadota	Gammaproteobacteria	Moraxellales	Moraxellaceae	Acinetobacter	Acinetobacter rudis	tarA	Yes	No	No	36.22	30.98	40.98
424757	Pseudomonadota	Alphaproteobacteria	Hyphomicrobiales	Aurantimonadaceae	Aureimonas	Aureimonas frigidaquae	tarA	Yes	No	No	40.87	-	-
424799	Pseudomonadota	Alphaproteobacteria	Rhodospirillales	Acetobacteraceae	Neoroseomonas	Neoroseomonas terrae	tarRAB	Yes	Yes	Yes	35.75	-	-
424902	Pseudomonadota	Gammaproteobacteria	Chromatiales	Chromatiaceae	Thiohalocapsa	Thiohalocapsa marina	tarA	Yes	No	No	37.27	-	-
271097	Pseudomonadota	Gammaproteobacteria	Alteromonadales	Shewanellaceae	Shewanella	Shewanella sediminis	tarA	Yes	No	No	36.36	-	-
425504	Pseudomonadota	Gammaproteobacteria	Pseudomonadales	Pseudomonadaceae	Pseudomonas	Pseudomonas guineae	tarA	Yes	No	No	36.75	-	-
31998	Pseudomonadota	Alphaproteobacteria	Hyphomicrobiales	Methylobacteriaceae	Methylobacterium	Methylobacterium radiotolerans	tarRAB	Yes	Yes	Yes	42.16	30	37.01
426757	Bacillota	Bacilli	Bacillales	Planococcaceae	Bhargavaea	Bhargavaea ginsengi	tarA	Yes	No	No	65.12	43.33	60.84
428990	Pseudomonadota	Alphaproteobacteria	Sphingomonadales	Sphingomonadaceae	Novosphingobium	Novosphingobium mathurense	tarA	Yes	No	No	35.95	-	-
428991	Pseudomonadota	Alphaproteobacteria	Sphingomonadales	Sphingomonadaceae	Novosphingobium	Novosphingobium panipatense	tarA	Yes	No	No	36.41	-	-
428992	Pseudomonadota	Gammaproteobacteria	Pseudomonadales	Pseudomonadaceae	Pseudomonas	Pseudomonas panipatensis	tarA	Yes	No	No	36.22	30.64	32.5
428993	Pseudomonadota	Gammaproteobacteria	Xanthomonadales	Xanthomonadaceae	Pseudoxanthomonas	Pseudoxanthomonas indica	tarA	Yes	No	No	37.08	-	-
429133	Actinomycetota	Actinomycetes	Geodermatophilales	Geodermatophilaceae	Modestobacter	Modestobacter versicolor	tarA	Yes	No	No	36.29	-	-
429134	Pseudomonadota	Alphaproteobacteria	Sphingomonadales	Sphingomonadaceae	Sphingomonas	Sphingomonas desiccabilis	tarA	Yes	No	No	35.08	-	-
430453	Pseudomonadota	Gammaproteobacteria	Pseudomonadales	Marinobacteraceae	Marinobacter	Marinobacter segnicrescens	tarA	Yes	No	No	37.11	-	-
430521	Pseudomonadota	Alphaproteobacteria	Rhodospirillales	Acetobacteraceae	Falsiroseomonas	Falsiroseomonas tokyonensis	tarA	Yes	No	No	35.48	-	-
430531	Pseudomonadota	Betaproteobacteria	Burkholderiales	Burkholderiaceae	Burkholderia	Burkholderia humptydooensis	tarA	Yes	No	No	39.16	32.52	37.14
431060	Pseudomonadota	Betaproteobacteria	Burkholderiales	Sphaerotilaceae	Roseateles	Roseateles terrae	tarA	Yes	No	No	28.61	-	-
431061	Pseudomonadota	Betaproteobacteria	Burkholderiales	Sphaerotilaceae	Roseateles	Roseateles aquatilis	tarA	Yes	No	No	37.41	-	-
432303	Pseudomonadota	Gammaproteobacteria	Pseudomonadales	Marinobacteraceae	Marinobacter	Marinobacter guineae	tarA	Yes	No	No	21.43	-	-
433648	Actinomycetota	Actinomycetes	Propionibacteriales	Nocardioidaceae	Nocardioides	Nocardioides sediminis	tarRAB	Yes	Yes	Yes	39.19	-	-
433924	Pseudomonadota	Betaproteobacteria	Burkholderiales	Comamonadaceae	Pseudacidovorax	Pseudacidovorax intermedius	tarRAB	Yes	Yes	Yes	40	-	-
435897	Pseudomonadota	Gammaproteobacteria	Xanthomonadales	Xanthomonadaceae	Lysobacter	Lysobacter capsici	tarA	Yes	No	No	41.67	-	-
435905	Pseudomonadota	Gammaproteobacteria	Cellvibrionales	Microbulbiferaceae	Microbulbifer	Microbulbifer celer	tarRAB	Yes	Yes	Yes	35.25	-	-
435907	Pseudomonadota	Gammaproteobacteria	Pseudomonadales	Marinobacteraceae	Marinobacter	Marinobacter salicampi	tarA	Yes	No	No	37.63	-	-
435908	Pseudomonadota	Gammaproteobacteria	Alteromonadales	Idiomarinaceae	Pseudidiomarina	Pseudidiomarina salinarum	tarRAB	Yes	Yes	Yes	37.17	-	-
436229	Actinomycetota	Actinomycetes	Kitasatosporales	Streptomycetaceae	Streptacidiphilus	Streptacidiphilus jeojiense	tarA	Yes	No	No	35.71	30	31.25
436515	Pseudomonadota	Betaproteobacteria	Burkholderiales	Comamonadaceae	Variovorax	Variovorax boronicumulans	tarRAB	Yes	Yes	Yes	25.97	33.71	38.78
1148157	Pseudomonadota	Gammaproteobacteria	Moraxellales	Moraxellaceae	Acinetobacter	Acinetobacter oleivorans	tarRAB	Yes	Yes	Yes	36.75	30.25	-
437900	Pseudomonadota	Gammaproteobacteria	Pseudomonadales	Pseudomonadaceae	Pseudomonas	Pseudomonas marincola	tarRAB	Yes	Yes	Yes	35.94	37.5	30.36
7	Pseudomonadota	Alphaproteobacteria	Hyphomicrobiales	Xanthobacteraceae	Azorhizobium	Azorhizobium caulinodans	tarA	Yes	No	No	37.06	31.63	30.58
440168	Pseudomonadota	Alphaproteobacteria	Hyphomicrobiales	Devosiaceae	Pelagibacterium	Pelagibacterium luteolum	tarA	Yes	No	No	38.56	-	-
441103	Pseudomonadota	Alphaproteobacteria	Rhodobacterales	Roseobacteraceae	Tropicibacter	Tropicibacter naphthalenivorans	tarA	Yes	No	No	35.89	-	-
441112	Pseudomonadota	Alphaproteobacteria	Rhodobacterales	Roseobacteraceae	Tropicimonas	Tropicimonas isoalkanivorans	tarRAB	Yes	Yes	Yes	35.93	-	-
441119	Pseudomonadota	Alphaproteobacteria	Rhodobacterales	Roseobacteraceae	Tranquillimonas	Tranquillimonas alkanivorans	tarA	Yes	No	No	37.02	-	-
342113	Pseudomonadota	Betaproteobacteria	Burkholderiales	Burkholderiaceae	Burkholderia	Burkholderia oklahomensis	tarA	Yes	No	No	37.7	33.78	40
441209	Pseudomonadota	Alphaproteobacteria	Rhodobacterales	Paracoccaceae	Rhodobaca	Rhodobaca barguzinensis	tarRAB	Yes	Yes	Yes	35.79	-	-
441950	Pseudomonadota	Alphaproteobacteria	Hyphomicrobiales	Nitrobacteraceae	Bradyrhizobium	Bradyrhizobium iriomotense	tarA	Yes	No	No	38.03	31.35	44.44
442341	Pseudomonadota	Gammaproteobacteria	Oceanospirillales	Halomonadaceae	Halomonas	Halomonas xianhensis	tarA	Yes	No	No	36.36	-	-
442528	Bacillota	Bacilli	Bacillales	Sporolactobacillaceae	Scopulibacillus	Scopulibacillus darangshiensis	tarA	Yes	No	No	41.98	-	-
442694	Pseudomonadota	Gammaproteobacteria	Xanthomonadales	Xanthomonadaceae	Xanthomonas	Xanthomonas perforans	tarRAB	Yes	Yes	Yes	36.39	30.86	33.77
236100	Pseudomonadota	Gammaproteobacteria	Pseudomonadales	Marinobacteraceae	Marinobacter	Marinobacter algicola	tarA	Yes	No	No	36.94	-	-
443615	Pseudomonadota	Gammaproteobacteria	Xanthomonadales	Xanthomonadaceae	Pseudoxanthomonas	Pseudoxanthomonas sacheonensis	tarRAB	Yes	Yes	Yes	36.29	-	-
443616	Pseudomonadota	Gammaproteobacteria	Chromatiales	Chromatiaceae	Pararheinheimera	Pararheinheimera soli	tarA	Yes	No	No	36.29	32.39	36.36
444060	Bacillota	Bacilli	Bacillales	Bacillaceae	Shouchella	Shouchella plakortidis	tarA	Yes	No	No	44	-	-
444923	Pseudomonadota	Alphaproteobacteria	Hyphomicrobiales	Hyphomicrobiaceae	Rhodoplanes	Rhodoplanes serenus	tarA	Yes	No	No	35.85	-	-
445629	Pseudomonadota	Alphaproteobacteria	Rhodobacterales	Paracoccaceae	Cereibacter	Cereibacter johrii	tarA	Yes	No	No	26.92	-	-
445709	Pseudomonadota	Betaproteobacteria	Burkholderiales	Burkholderiaceae	Pandoraea	Pandoraea thiooxydans	tarA	Yes	No	No	33.69	41.89	37.88
445710	Pseudomonadota	Gammaproteobacteria	Xanthomonadales	Rhodanobacteraceae	Dyella	Dyella thiooxydans	tarA	Yes	No	No	37.34	-	-
446372	Pseudomonadota	Gammaproteobacteria	Vibrionales	Vibrionaceae	Vibrio	Vibrio celticus	tarRAB	Yes	Yes	Yes	37.5	-	-
446374	Pseudomonadota	Gammaproteobacteria	Vibrionales	Vibrionaceae	Vibrio	Vibrio artabrorum	tarA	Yes	No	No	36.41	-	-
447424	Pseudomonadota	Gammaproteobacteria	Oceanospirillales	Halomonadaceae	Halomonas	Halomonas cerina	tarA	Yes	No	No	37.9	-	-
447425	Pseudomonadota	Gammaproteobacteria	Oceanospirillales	Halomonadaceae	Halomonas	Halomonas nitroreducens	tarRAB	Yes	Yes	Yes	36.84	-	-
447567	Pseudomonadota	Gammaproteobacteria	Oceanospirillales	Halomonadaceae	Halomonas	Halomonas andesensis	tarA	Yes	No	No	24	-	-
449461	Actinomycetota	Actinomycetes	Propionibacteriales	Nocardioidaceae	Nocardioides	Nocardioides humi	tarA	Yes	No	No	27.22	-	-
449520	Campylobacterota	Epsilonproteobacteria	Campylobacterales	Campylobacteraceae	Campylobacter	Campylobacter canadensis	tarRAB	Yes	Yes	Yes	23.95	-	-
449973	Pseudomonadota	Alphaproteobacteria	Hyphomicrobiales	Phyllobacteriaceae	Chelativorans	Chelativorans multitrophicus	tarA	Yes	No	No	37.47	-	-
449974	Pseudomonadota	Alphaproteobacteria	Hyphomicrobiales	Phyllobacteriaceae	Chelativorans	Chelativorans oligotrophicus	tarA	Yes	No	No	37.47	-	-
450365	Pseudomonadota	Betaproteobacteria	Burkholderiales		Aquabacterium	Aquabacterium fontiphilum	tarRAB	Yes	Yes	Yes	36.6	-	-
450367	Bacillota	Bacilli	Bacillales	Bacillaceae	Peribacillus	Peribacillus frigoritolerans	tarRAB	Yes	Yes	Yes	65.95	-	-
450378	Pseudomonadota	Alphaproteobacteria	Sphingomonadales	Erythrobacteraceae	Croceicoccus	Croceicoccus marinus	tarA	Yes	No	No	35.33	-	-
451876	Pseudomonadota	Alphaproteobacteria	Hyphomicrobiales	Rhizobiaceae	Rhizobium	Rhizobium rhizoryzae	tarA	Yes	No	No	39.68	-	-
452627	Pseudomonadota	Gammaproteobacteria	Oceanospirillales	Oceanospirillaceae	Amphritea	Amphritea japonica	tarA	Yes	No	No	35.89	-	-
452629	Pseudomonadota	Gammaproteobacteria	Oceanospirillales	Oceanospirillaceae	Amphritea	Amphritea balenae	tarA	Yes	No	No	35.17	-	-
85085	Actinomycetota	Actinomycetes	Micrococcales	Micrococcaceae	Pseudarthrobacter	Pseudarthrobacter chlorophenolicus	tarA	Yes	No	No	35.97	45.31	-
453573	Actinomycetota	Actinomycetes	Streptosporangiales	Thermomonosporaceae	Actinomadura	Actinomadura bangladeshensis	tarRAB	Yes	Yes	Yes	36.02	-	-
453575	Pseudomonadota	Betaproteobacteria	Burkholderiales	Alcaligenaceae	Pusillimonas	Pusillimonas ginsengisoli	tarA	Yes	No	No	36.91	-	-
453584	Pseudomonadota	Alphaproteobacteria	Rhodobacterales	Paracoccaceae	Rhodovulum	Rhodovulum kholense	tarA	Yes	No	No	38.01	-	-
453783	Pseudomonadota	Gammaproteobacteria	Xanthomonadales	Xanthomonadaceae	Lysobacter	Lysobacter soli	tarA	Yes	No	No	31.25	-	-
453836	Actinomycetota	Actinomycetes	Micrococcales	Micrococcaceae	Glutamicibacter	Glutamicibacter soli	tarA	Yes	No	No	37.4	-	-
453837	Pseudomonadota	Gammaproteobacteria	Xanthomonadales	Xanthomonadaceae	Luteimonas	Luteimonas aestuarii	tarA	Yes	No	No	36.88	-	-
453838	Pseudomonadota	Gammaproteobacteria	Pseudomonadales	Marinobacteraceae	Marinobacter	Marinobacter goseongensis	tarA	Yes	No	No	36.05	-	-
453840	Pseudomonadota	Alphaproteobacteria	Hyphomicrobiales	Phyllobacteriaceae	Aliihoeflea	Aliihoeflea aestuarii	tarA	Yes	No	No	37.74	-	-
453842	Pseudomonadota	Alphaproteobacteria	Rhodobacterales	Paracoccaceae	Paracoccus	Paracoccus aestuarii	tarRAB	Yes	Yes	Yes	37.57	-	-
453963	Pseudomonadota	Gammaproteobacteria	Cellvibrionales	Microbulbiferaceae	Microbulbifer	Microbulbifer halophilus	tarA	Yes	No	No		-	-
455253	Pseudomonadota	Gammaproteobacteria			Methylonatrum	Methylonatrum kenyense	tarA	Yes	No	No	37.11	-	-
455344	Actinomycetota	Actinomycetes	Pseudonocardiales	Pseudonocardiaceae	Saccharopolyspora	Saccharopolyspora gloriosae	tarRAB	Yes	Yes	Yes	31.68	45.33	36.36
455361	Pseudomonadota	Alphaproteobacteria	Rhodospirillales	Acetobacteraceae	Roseococcus	Roseococcus suduntuyensis	tarA	Yes	No	No	24.56	-	-
455432	Actinomycetota	Actinomycetes	Mycobacteriales	Nocardiaceae	Nocardia	Nocardia terpenica	tarRAB	Yes	Yes	Yes	35.44	-	-
998084	Actinomycetota	Actinomycetes	Kitasatosporales	Streptomycetaceae	Streptomyces	Streptomyces himastatinicus	tarA	Yes	No	No	33.98	30.56	39.71
375929	Bacillota	Clostridia	Natranaerobiales	Natranaerobiaceae	Natranaerobius	Natranaerobius thermophilus	tarA	Yes	No	No	43.48	-	-
457575	Pseudomonadota	Betaproteobacteria	Burkholderiales		Rivibacter	Rivibacter subsaxonicus	tarA	Yes	No	No	33.24	-	-
271098	Pseudomonadota	Gammaproteobacteria	Alteromonadales	Shewanellaceae	Shewanella	Shewanella halifaxensis	tarRAB	Yes	Yes	Yes	34.96	-	-
458836	Pseudomonadota	Betaproteobacteria	Burkholderiales	Burkholderiaceae	Paraburkholderia	Paraburkholderia sediminicola	tarRAB	Yes	Yes	Yes	35.66	34.52	39.66
459472	Bacillota	Bacilli	Bacillales	Planococcaceae	Planococcus	Planococcus glaciei	tarRAB	Yes	Yes	Yes	67.58	-	-
459519	Pseudomonadota	Alphaproteobacteria	Hyphomicrobiales	Xanthobacteraceae	Ancylobacter	Ancylobacter oerskovii	tarA	Yes	No	No	34.87	33.01	37.06
459525	Bacillota	Bacilli	Bacillales	Bacillaceae	Fictibacillus	Fictibacillus solisalsi	tarRAB	Yes	Yes	Yes	63.4	36.96	63.48
459528	Pseudomonadota	Gammaproteobacteria	Pseudomonadales	Pseudomonadaceae	Pseudomonas	Pseudomonas duriflava	tarA	Yes	No	No	36.9	31.58	34.82
459658	Actinomycetota	Actinomycetes	Kitasatosporales	Streptomycetaceae	Streptomyces	Streptomyces samsunensis	tarA	Yes	No	No	34.67	30.14	35.71
459816	Actinomycetota	Actinomycetes	Micrococcales	Microbacteriaceae	Microbacterium	Microbacterium aquimaris	tarA	Yes	No	No	32.64	-	-
460060	Pseudomonadota	Alphaproteobacteria	Hyphomicrobiales	Phyllobacteriaceae	Mesorhizobium	Mesorhizobium shangrilense	tarA	Yes	No	No	42.35	31.58	40.35
460384	Bacillota	Clostridia	Eubacteriales	Lachnospiraceae	Enterocloster	Enterocloster lavalensis	tarA	Yes	No	No	38.64	-	-
462710	Actinomycetota	Actinomycetes	Micrococcales	Microbacteriaceae	Microbacterium	Microbacterium binotii	tarRAB	Yes	Yes	Yes	33.97	-	-
462991	Pseudomonadota	Gammaproteobacteria	Vibrionales	Vibrionaceae	Vibrio	Vibrio hangzhouensis	tarA	Yes	No	No	26.19	-	-
463014	Pseudomonadota	Betaproteobacteria	Burkholderiales	Alcaligenaceae	Bordetella	Bordetella flabilis	tarA	Yes	No	No	33.6	-	-
463025	Pseudomonadota	Betaproteobacteria	Burkholderiales	Alcaligenaceae	Bordetella	Bordetella bronchialis	tarRAB	Yes	Yes	Yes	34.05	-	-
285530	Actinomycetota	Actinomycetes	Kitasatosporales	Streptomycetaceae	Streptomyces	Streptomyces sviceus	tarRAB	Yes	Yes	Yes	34.26	-	-
463301	Pseudomonadota	Gammaproteobacteria	Oceanospirillales	Halomonadaceae	Halomonas	Halomonas korlensis	tarRAB	Yes	Yes	Yes	38.95	-	-
465797	Pseudomonadota	Gammaproteobacteria	Moraxellales	Moraxellaceae	Acinetobacter	Acinetobacter septicus	tarA	Yes	No	No	35.43	34.55	31.47
466044	Pseudomonadota	Alphaproteobacteria	Hyphomicrobiales	Stappiaceae	Pannonibacter	Pannonibacter indicus	tarA	Yes	No	No	36.14	-	-
467180	Pseudomonadota	Betaproteobacteria	Neisseriales	Chromobacteriaceae	Chromobacterium	Chromobacterium aquaticum	tarA	Yes	No	No	36.58	-	-
850	Fusobacteriota	Fusobacteriia	Fusobacteriales	Fusobacteriaceae	Fusobacterium	Fusobacterium mortiferum	tarRAB	Yes	Yes	Yes	41.94	-	-
470453	Pseudomonadota	Gammaproteobacteria	Moraxellales	Moraxellaceae	Moraxella	Moraxella pluranimalium	tarA	Yes	No	No	36.05	-	-
470868	Pseudomonadota	Betaproteobacteria	Burkholderiales	Alcaligenaceae	Achromobacter	Achromobacter marplatensis	tarA	Yes	No	No	36.7	-	-
471225	Pseudomonadota	Gammaproteobacteria	Alteromonadales	Alteromonadaceae	Alteromonas	Alteromonas genovensis	tarA	Yes	No	No	35.49	-	-
472181	Pseudomonadota	Gammaproteobacteria	Pseudomonadales	Pseudomonadaceae	Halopseudomonas	Halopseudomonas sabulinigri	tarA	Yes	No	No	36.75	-	-
472183	Pseudomonadota	Gammaproteobacteria	Alteromonadales	Shewanellaceae	Shewanella	Shewanella basaltis	tarA	Yes	No	No	34.9	-	-
472694	Pseudomonadota	Gammaproteobacteria	Enterobacterales	Erwiniaceae	Pantoea	Pantoea brenneri	tarA	Yes	No	No	38.53	31.48	38.1
472695	Pseudomonadota	Gammaproteobacteria	Enterobacterales	Erwiniaceae	Pantoea	Pantoea septica	tarRAB	Yes	Yes	Yes	22.58	32.09	35.35
472705	Pseudomonadota	Gammaproteobacteria	Enterobacterales	Erwiniaceae	Pantoea	Pantoea conspicua	tarRAB	Yes	Yes	Yes	37.43	35.21	36.74
474394	Pseudomonadota	Gammaproteobacteria	Vibrionales	Vibrionaceae	Vibrio	Vibrio mangrovi	tarA	Yes	No	No	36.29	-	-
475069	Pseudomonadota	Alphaproteobacteria	Hyphomicrobiales	Phyllobacteriaceae	Mesorhizobium	Mesorhizobium camelthorni	tarA	Yes	No	No	71.43	-	-
475662	Pseudomonadota	Gammaproteobacteria	Oceanospirillales	Halomonadaceae	Halomonas	Halomonas beimenensis	tarA	Yes	No	No	37.9	-	-
476102	Bacillota	Bacilli	Bacillales	Bacillaceae	Salirhabdus	Salirhabdus salicampi	tarA	Yes	No	No	35.48	-	-
476552	Actinomycetota	Actinomycetes	Kitasatosporales	Streptomycetaceae	Streptomyces	Streptomyces milbemycinicus	tarA	Yes	No	No	34.26	30.7	33.85
1147684	Pseudomonadota	Betaproteobacteria	Burkholderiales	Alcaligenaceae	Achromobacter	Achromobacter arsenitoxydans	tarA	Yes	No	No	35.79	-	-
478114	Actinomycetota	Actinomycetes	Streptosporangiales	Thermomonosporaceae	Actinoallomurus	Actinoallomurus purpureus	tarA	Yes	No	No	33.89	33.33	38.46
304901	Actinomycetota	Actinomycetes	Catenulisporales	Actinospicaceae	Actinospica	Actinospica robiniae	tarA	Yes	No	No	34.14	31	33.88
480658	Pseudomonadota	Betaproteobacteria	Burkholderiales	Burkholderiaceae	Paraburkholderia	Paraburkholderia rhizosphaerae	tarRAB	Yes	Yes	Yes	38.42	35.23	31.33
481181	Pseudomonadota	Alphaproteobacteria	Rhodobacterales	Roseobacteraceae	Seohaeicola	Seohaeicola saemankumensis	tarA	Yes	No	No	36.54	-	-
482957	Pseudomonadota	Betaproteobacteria	Burkholderiales	Burkholderiaceae	Burkholderia	Burkholderia lata	tarRAB	Yes	Yes	Yes	38.9	32.24	41.67
484498	Pseudomonadota	Gammaproteobacteria	Oceanospirillales	Oceanospirillaceae	Oleibacter	Oleibacter marinus	tarRAB	Yes	Yes	Yes	42.11	-	-
485447	Pseudomonadota	Gammaproteobacteria	Alteromonadales	Colwelliaceae	Thalassomonas	Thalassomonas actiniarum	tarA	Yes	No	No	35.53	-	-
485448	Pseudomonadota	Gammaproteobacteria	Alteromonadales	Colwelliaceae	Thalassomonas	Thalassomonas haliotis	tarRAB	Yes	Yes	Yes	35	76.47	38.71
485870	Pseudomonadota	Gammaproteobacteria	Pseudomonadales	Pseudomonadaceae	Pseudomonas	Pseudomonas anuradhapurensis	tarRAB	Yes	Yes	Yes	39.52	38.96	40.74
485876	Pseudomonadota	Gammaproteobacteria	Pseudomonadales	Pseudomonadaceae	Pseudomonas	Pseudomonas oryzicola	tarA	Yes	No	No	39.52	-	-
485880	Pseudomonadota	Gammaproteobacteria	Pseudomonadales	Pseudomonadaceae	Pseudomonas	Pseudomonas kurunegalensis	tarRAB	Yes	Yes	Yes	35.86	-	-
485888	Pseudomonadota	Gammaproteobacteria	Pseudomonadales	Pseudomonadaceae	Pseudomonas	Pseudomonas vlassakiae	tarA	Yes	No	No	36.91	31.92	34.62
485898	Pseudomonadota	Gammaproteobacteria	Pseudomonadales	Pseudomonadaceae	Pseudomonas	Pseudomonas promysalinigenes	tarA	Yes	No	No	36.65	31.92	40.82
485907	Pseudomonadota	Alphaproteobacteria	Hyphomicrobiales	Rhizobiaceae	Rhizobium	Rhizobium borbori	tarA	Yes	No	No	39.57	-	-
363277	Chloroflexota	Ktedonobacteria	Ktedonobacterales	Ktedonobacteraceae	Ktedonobacter	Ktedonobacter racemifer	tarRAB	Yes	Yes	Yes	41.67	-	-
487049	Pseudomonadota	Betaproteobacteria	Burkholderiales	Burkholderiaceae	Paraburkholderia	Paraburkholderia rhynchosiae	tarA	Yes	No	No	35.93	31.73	32.73
487184	Pseudomonadota	Gammaproteobacteria	Pseudomonadales	Pseudomonadaceae	Halopseudomonas	Halopseudomonas xinjiangensis	tarRAB	Yes	Yes	Yes	29.03	-	-
487316	Pseudomonadota	Gammaproteobacteria	Moraxellales	Moraxellaceae	Acinetobacter	Acinetobacter soli	tarA	Yes	No	No	34.63	-	-
487318	Pseudomonadota	Alphaproteobacteria	Rhodospirillales	Acetobacteraceae	Falsiroseomonas	Falsiroseomonas frigidaquae	tarA	Yes	No	No	36.02	-	-
487698	Pseudomonadota	Gammaproteobacteria	Xanthomonadales	Xanthomonadaceae	Stenotrophomonas	Stenotrophomonas pavanii	tarA	Yes	No	No	42.94	33.33	31.92
343	Pseudomonadota	Gammaproteobacteria	Xanthomonadales	Xanthomonadaceae	Xanthomonas	Xanthomonas translucens	tarA	Yes	No	No	37.17	-	-
488446	Pseudomonadota	Betaproteobacteria	Burkholderiales	Burkholderiaceae	Burkholderia	Burkholderia latens	tarA	Yes	No	No	37.86	32.38	35.29
488447	Pseudomonadota	Betaproteobacteria	Burkholderiales	Burkholderiaceae	Burkholderia	Burkholderia contaminans	tarA	Yes	No	No	39.16	32.24	41.67
488454	Pseudomonadota	Alphaproteobacteria	Rhodobacterales	Paracoccaceae	Gemmobacter	Gemmobacter nanjingensis	tarA	Yes	No	No	33.33	-	-
488485	Pseudomonadota	Gammaproteobacteria	Xanthomonadales	Xanthomonadaceae	Luteimonas	Luteimonas marina	tarRAB	Yes	Yes	Yes	37.53	-	-
488533	Pseudomonadota	Gammaproteobacteria	Pseudomonadales	Marinobacteraceae	Marinobacter	Marinobacter mobilis	tarA	Yes	No	No	36.05	-	-
488535	Pseudomonadota	Gammaproteobacteria	Pseudomonadales	Marinobacteraceae	Marinobacter	Marinobacter zhejiangensis	tarA	Yes	No	No	35.79	-	-
767892	Pseudomonadota	Alphaproteobacteria			Candidatus Puniceispirillum	Candidatus Puniceispirillum marinum	tarA	Yes	No	No	32.19	-	-
488547	Pseudomonadota	Alphaproteobacteria	Rhodobacterales	Paracoccaceae	Jhaorihella	Jhaorihella thermophila	tarA	Yes	No	No	36.29	-	-
488729	Pseudomonadota	Betaproteobacteria	Burkholderiales	Burkholderiaceae	Burkholderia	Burkholderia metallica	tarA	Yes	No	No	38.9	32.24	35.21
488730	Pseudomonadota	Betaproteobacteria	Burkholderiales	Burkholderiaceae	Burkholderia	Burkholderia arboris	tarA	Yes	No	No	38.12	32.24	41.67
488731	Pseudomonadota	Betaproteobacteria	Burkholderiales	Burkholderiaceae	Burkholderia	Burkholderia seminalis	tarA	Yes	No	No	38.64	32.24	36.67
488732	Pseudomonadota	Betaproteobacteria	Burkholderiales	Burkholderiaceae	Burkholderia	Burkholderia diffusa	tarRAB	Yes	Yes	Yes	37.86	32.16	33.82
489142	Actinomycetota	Actinomycetes	Micrococcales	Micrococcaceae	Citricoccus	Citricoccus zhacaiensis	tarA	Yes	No	No	32.89	40.48	-
489632	Pseudomonadota	Gammaproteobacteria	Pseudomonadales	Pseudomonadaceae	Pseudomonas	Pseudomonas chengduensis	tarRAB	Yes	Yes	Yes	38.61	40	32.88
489703	Pseudomonadota	Gammaproteobacteria	Nevskiales	Sinobacteraceae	Solimonas	Solimonas aquatica	tarA	Yes	No	No	36.48	-	-
490185	Pseudomonadota	Alphaproteobacteria	Rhodobacterales	Paracoccaceae	Gemmobacter	Gemmobacter aquaticus	tarRAB	Yes	Yes	Yes	37.67	-	-
490188	Pseudomonadota	Gammaproteobacteria	Nevskiales	Sinobacteraceae	Hydrocarboniphaga	Hydrocarboniphaga daqingensis	tarA	Yes	No	No	37.08	23.31	34.33
490572	Pseudomonadota	Gammaproteobacteria	Xanthomonadales	Rhodanobacteraceae	Rhodanobacter	Rhodanobacter panaciterrae	tarRAB	Yes	Yes	Yes	36.75	32.71	-
490901	Pseudomonadota	Gammaproteobacteria	Oceanospirillales	Halomonadaceae	Halomonas	Halomonas urmiana	tarRAB	Yes	Yes	Yes	36.72	-	-
490979	Pseudomonadota	Alphaproteobacteria	Rhodobacterales	Roseobacteraceae	Rubellimicrobium	Rubellimicrobium aerolatum	tarA	Yes	No	No	35.54	-	-
491947	Pseudomonadota	Gammaproteobacteria	Oceanospirillales	Oceanospirillaceae	Marinomonas	Marinomonas balearica	tarA	Yes	No	No	36.41	-	-
491948	Pseudomonadota	Gammaproteobacteria	Oceanospirillales	Oceanospirillaceae	Marinomonas	Marinomonas rhizomae	tarRAB	Yes	Yes	Yes	36.34	-	-
491949	Pseudomonadota	Gammaproteobacteria	Oceanospirillales	Oceanospirillaceae	Marinomonas	Marinomonas alcarazii	tarA	Yes	No	No	35.93	-	-
491950	Pseudomonadota	Gammaproteobacteria	Oceanospirillales	Oceanospirillaceae	Marinomonas	Marinomonas foliarum	tarRAB	Yes	Yes	Yes	37	-	-
491951	Pseudomonadota	Gammaproteobacteria	Oceanospirillales	Oceanospirillaceae	Marinomonas	Marinomonas aquiplantarum	tarA	Yes	No	No	37.53	-	-
936476	Pseudomonadota	Gammaproteobacteria	Oceanospirillales	Oceanospirillaceae	Marinomonas	Marinomonas posidonica	tarA	Yes	No	No	37.5	-	-
491954	Pseudomonadota	Gammaproteobacteria	Oceanospirillales	Oceanospirillaceae	Marinomonas	Marinomonas pollencensis	tarA	Yes	No	No	36.12	32.61	36
1128911	Pseudomonadota	Gammaproteobacteria	Alteromonadales	Alteromonadaceae	Paraglaciecola	Paraglaciecola arctica	tarA	Yes	No	No	35.09	-	-
494016	Pseudomonadota	Gammaproteobacteria	Cellvibrionales	Microbulbiferaceae	Microbulbifer	Microbulbifer donghaiensis	tarA	Yes	No	No	36.32	-	-
497725	Pseudomonadota	Gammaproteobacteria	Enterobacterales	Enterobacteriaceae	Kosakonia	Kosakonia oryzae	tarRAB	Yes	Yes	Yes	36.1	30.7	33.72
500610	Pseudomonadota	Gammaproteobacteria	Xanthomonadales	Rhodanobacteraceae	Dyella	Dyella marensis	tarA	Yes	No	No	37.7	-	-
501010	Actinomycetota	Actinomycetes	Streptosporangiales	Nocardiopsaceae	Nocardiopsis	Nocardiopsis sinuspersici	tarRAB	Yes	Yes	Yes	33.33	33.33	33.33
501024	Pseudomonadota	Alphaproteobacteria	Hyphomicrobiales	Rhizobiaceae	Rhizobium	Rhizobium tibeticum	tarA	Yes	No	No	41.26	30.46	33.61
501483	Actinomycetota	Actinomycetes	Micrococcales	Microbacteriaceae	Leucobacter	Leucobacter tardus	tarA	Yes	No	No	36.19	40	32.35
502051	Pseudomonadota	Gammaproteobacteria	Alteromonadales	Alteromonadaceae	Bowmanella	Bowmanella pacifica	tarRAB	Yes	Yes	Yes	35.6	-	-
502181	Actinomycetota	Actinomycetes	Pseudonocardiales	Pseudonocardiaceae	Actinophytocola	Actinophytocola oryzae	tarRAB	Yes	Yes	Yes	34.8	31.82	31.94
502333	Pseudomonadota	Betaproteobacteria	Burkholderiales	Comamonadaceae	Ramlibacter	Ramlibacter ginsenosidimutans	tarRAB	Yes	Yes	Yes	30.11	-	-
502365	Pseudomonadota	Gammaproteobacteria	Alteromonadales	Idiomarinaceae	Pseudidiomarina	Pseudidiomarina tainanensis	tarA	Yes	No	No	35.39	30.33	-
502366	Pseudomonadota	Gammaproteobacteria	Alteromonadales	Idiomarinaceae	Pseudidiomarina	Pseudidiomarina marina	tarA	Yes	No	No	35.64	30.33	-
502829	Pseudomonadota	Gammaproteobacteria	Oceanospirillales	Halomonadaceae	Halomonas	Halomonas hamiltonii	tarRAB	Yes	Yes	Yes	39.31	-	-
502832	Pseudomonadota	Gammaproteobacteria	Oceanospirillales	Halomonadaceae	Halomonas	Halomonas johnsoniae	tarRAB	Yes	Yes	Yes	100	-	-
504468	Pseudomonadota	Alphaproteobacteria	Rhodospirillales	Acetobacteraceae	Rhodovastum	Rhodovastum atsumiense	tarRAB	Yes	Yes	Yes	37.63	-	-
504901	Pseudomonadota	Gammaproteobacteria	Chromatiales	Chromatiaceae	Allochromatium	Allochromatium humboldtianum	tarRAB	Yes	Yes	Yes	37.86	-	-
505249	Campylobacterota	Epsilonproteobacteria	Campylobacterales	Arcobacteraceae	Malaciobacter	Malaciobacter marinus	tarA	Yes	No	No	36.77	-	-
505252	Pseudomonadota	Alphaproteobacteria	Rhodobacterales	Roseobacteraceae	Marivita	Marivita cryptomonadis	tarA	Yes	No	No	36.79	-	-
505317	Pseudomonadota	Gammaproteobacteria	Pasteurellales	Pasteurellaceae	Chelonobacter	Chelonobacter oris	tarRAB	Yes	Yes	Yes	33.79	-	-
505341	Pseudomonadota	Gammaproteobacteria	Pasteurellales	Pasteurellaceae	Gallibacterium	Gallibacterium salpingitidis	tarA	Yes	No	No	36.24	-	-
505694	Pseudomonadota	Gammaproteobacteria	Chromatiales	Ectothiorhodospiraceae	Ectothiorhodospira	Ectothiorhodospira variabilis	tarA	Yes	No	No	36.15	-	-
507626	Pseudomonadota	Gammaproteobacteria	Oceanospirillales	Halomonadaceae	Halomonas	Halomonas chromatireducens	tarRAB	Yes	Yes	Yes	36.72	-	-
508661	Pseudomonadota	Alphaproteobacteria	Hyphomicrobiales	Rhizobiaceae	Rhizobium	Rhizobium herbae	tarA	Yes	No	No	40.71	-	-
509200	Actinomycetota	Actinomycetes	Streptosporangiales	Streptosporangiaceae	Sphaerisporangium	Sphaerisporangium album	tarRAB	Yes	Yes	Yes	39.52	30.11	30.68
512649	Pseudomonadota	Gammaproteobacteria	Vibrionales	Vibrionaceae	Vibrio	Vibrio azureus	tarA	Yes	No	No	35.84	-	-
515361	Pseudomonadota	Alphaproteobacteria	Hyphomicrobiales	Rhizobiaceae	Neorhizobium	Neorhizobium petrolearium	tarA	Yes	No	No	36.54	36.62	32.47
515393	Pseudomonadota	Gammaproteobacteria	Pseudomonadales	Pseudomonadaceae	Pseudomonas	Pseudomonas yamanorum	tarA	Yes	No	No	37.08	-	-
515415	Actinomycetota	Actinomycetes	Micrococcales	Microbacteriaceae	Microbacterium	Microbacterium invictum	tarA	Yes	No	No	32.13	-	-
515489	Pseudomonadota	Alphaproteobacteria	Hyphomicrobiales	Nitrobacteraceae	Bradyrhizobium	Bradyrhizobium cytisi	tarRAB	Yes	Yes	Yes	39.95	-	-
515947	Pseudomonadota	Alphaproteobacteria	Hyphomicrobiales	Phyllobacteriaceae	Chelativorans	Chelativorans intermedius	tarA	Yes	No	No	37.94	-	-
516698	Pseudomonadota	Gammaproteobacteria	Alteromonadales	Alteromonadaceae	Alteromonas	Alteromonas halophila	tarA	Yes	No	No	36.75	-	-
516702	Pseudomonadota	Betaproteobacteria	Burkholderiales	Alcaligenaceae	Pigmentiphaga	Pigmentiphaga litoralis	tarA	Yes	No	No	29.41	36.36	36.62
517011	Pseudomonadota	Gammaproteobacteria	Xanthomonadales	Xanthomonadaceae	Stenotrophomonas	Stenotrophomonas chelatiphaga	tarRAB	Yes	Yes	Yes	35.26	-	-
333367	Bacillota	Clostridia	Eubacteriales	Lachnospiraceae	Enterocloster	Enterocloster asparagiformis	tarRAB	Yes	Yes	Yes	38.74	-	-
518738	Pseudomonadota	Gammaproteobacteria	Alteromonadales	Shewanellaceae	Shewanella	Shewanella vesiculosa	tarA	Yes	No	No	35.16	-	-
518897	Pseudomonadota	Gammaproteobacteria	Oceanospirillales	Oceanospirillaceae	Marinobacterium	Marinobacterium nitratireducens	tarRAB	Yes	Yes	Yes	36.07	-	-
518898	Pseudomonadota	Gammaproteobacteria	Oceanospirillales	Oceanospirillaceae	Marinobacterium	Marinobacterium sediminicola	tarRAB	Yes	Yes	Yes	35.79	-	-
519081	Pseudomonadota	Betaproteobacteria	Neisseriales	Chromobacteriaceae	Aquitalea	Aquitalea denitrificans	tarA	Yes	No	No	34.51	-	-
519452	Pseudomonadota	Gammaproteobacteria	Alteromonadales	Idiomarinaceae	Pseudidiomarina	Pseudidiomarina donghaiensis	tarRAB	Yes	Yes	Yes	35.23	-	-
519453	Pseudomonadota	Gammaproteobacteria	Alteromonadales	Idiomarinaceae	Pseudidiomarina	Pseudidiomarina maritima	tarA	Yes	No	No	35.39	30.33	-
520092	Pseudomonadota	Gammaproteobacteria	Xanthomonadales	Rhodanobacteraceae	Tahibacter	Tahibacter aquaticus	tarA	Yes	No	No	35.96	-	-
520838	Pseudomonadota	Alphaproteobacteria	Hyphomicrobiales	Rhizobiaceae	Sinorhizobium	Sinorhizobium psoraleae	tarRAB	Yes	Yes	Yes	40.32	-	-
521689	Pseudomonadota	Gammaproteobacteria	Chromatiales	Chromatiaceae	Thiocapsa	Thiocapsa bogorovii	tarA	Yes	No	No	37.86	-	-
521720	Pseudomonadota	Gammaproteobacteria	Pseudomonadales	Pseudomonadaceae	Denitrificimonas	Denitrificimonas caeni	tarRAB	Yes	Yes	Yes	35.6	-	-
522259	Pseudomonadota	Gammaproteobacteria	Xanthomonadales	Rhodanobacteraceae	Dyella	Dyella terrae	tarA	Yes	No	No	36.65	-	-
522319	Pseudomonadota	Gammaproteobacteria	Xanthomonadales	Rhodanobacteraceae	Dyella	Dyella soli	tarA	Yes	No	No	36.65	-	-
522492	Pseudomonadota	Gammaproteobacteria	Pseudomonadales	Pseudomonadaceae	Pseudomonas	Pseudomonas massiliensis	tarA	Yes	No	No	33.33	42.59	35.71
522889	Pseudomonadota	Betaproteobacteria	Burkholderiales	Sphaerotilaceae	Sphaerotilus	Sphaerotilus montanus	tarA	Yes	No	No	80	-	-
523701	Pseudomonadota	Gammaproteobacteria	Oceanospirillales	Pleioneaceae	Pleionea	Pleionea mediterranea	tarA	Yes	No	No	35.09	-	-
261964	Pseudomonadota	Gammaproteobacteria	Kangiellales	Kangiellaceae	Kangiella	Kangiella koreensis	tarA	Yes	No	No	35.79
524884	Actinomycetota	Actinomycetes	Pseudonocardiales	Pseudonocardiaceae	Saccharopolyspora	Saccharopolyspora rosea	tarA	Yes	No	No	33.33	30.79	38.89
525918	Pseudomonadota	Gammaproteobacteria	Thiotrichales	Thiotrichaceae	Thiothrix	Thiothrix caldifontis	tarRAB	Yes	Yes	Yes	36.41	-	-
526588	Pseudomonadota	Gammaproteobacteria	Vibrionales	Vibrionaceae	Vibrio	Vibrio ostreicida	tarRAB	Yes	Yes	Yes	37.73	-	-
528178	Pseudomonadota	Alphaproteobacteria	Hyphomicrobiales	Rhizobiaceae	Neorhizobium	Neorhizobium alkalisoli	tarA	Yes	No	No	36.44	-	-
528244	Pseudomonadota	Alphaproteobacteria	Rhodospirillales	Azospirillaceae	Azospirillum	Azospirillum thiophilum	tarA	Yes	No	No	37.34	-	-
529005	Pseudomonadota	Alphaproteobacteria	Sphingomonadales	Sphingomonadaceae	Sphingobium	Sphingobium vermicomposti	tarA	Yes	No	No	36.14	-	-
530584	Actinomycetota	Actinomycetes	Pseudonocardiales	Pseudonocardiaceae	Prauserella	Prauserella marina	tarA	Yes	No	No	34.6	-	-
531300	Cyanobacteriota	Cyanophyceae	Nostocales	Aphanizomenonaceae	Sphaerospermopsis	Sphaerospermopsis reniformis	tarA	Yes	No	No	36.49	-	-
531312	Pseudomonadota	Gammaproteobacteria	Alteromonadales	Idiomarinaceae	Aliidiomarina	Aliidiomarina maris	tarA	Yes	No	No	35.25	-	-
531813	Pseudomonadota	Alphaproteobacteria	Hyphomicrobiales	Devosiaceae	Pelagibacterium	Pelagibacterium halotolerans	tarA	Yes	No	No	36.99	-	-
535904	Pseudomonadota	Alphaproteobacteria	Rhodospirillales	Acetobacteraceae	Neoroseomonas	Neoroseomonas oryzicola	tarA	Yes	No	No	36.02	-	-
1368430	Pseudomonadota	Alphaproteobacteria	Hyphomicrobiales	Rhizobiaceae	Rhizobium	Rhizobium rosettiformans	tarA	Yes	No	No	32.97	-	-
540500	Pseudomonadota	Gammaproteobacteria	Moraxellales	Moraxellaceae	Psychrobacter	Psychrobacter lutiphocae	tarRAB	Yes	Yes	Yes	35.55	-	-
540747	Pseudomonadota	Alphaproteobacteria	Rhodobacterales	Roseobacteraceae	Roseovarius	Roseovarius indicus	tarA	Yes	No	No	39.04	-	-
543356	Pseudomonadota	Gammaproteobacteria	Xanthomonadales	Xanthomonadaceae	Lysobacter	Lysobacter bugurensis	tarA	Yes	No	No	44.44	-	-
543360	Pseudomonadota	Gammaproteobacteria	Pseudomonadales	Pseudomonadaceae	Pseudomonas	Pseudomonas cuatrocienegasensis	tarA	Yes	No	No	26.99	-	-
543632	Actinomycetota	Actinomycetes	Micromonosporales	Micromonosporaceae	Actinoplanes	Actinoplanes subtropicus	tarA	Yes	No	No	35.6	-	-
37919	Actinomycetota	Actinomycetes	Mycobacteriales	Nocardiaceae	Rhodococcus	Rhodococcus opacus	tarA	Yes	No	No	32.32	45.27	36.74
543886	Actinomycetota	Actinomycetes	Pseudonocardiales	Pseudonocardiaceae	Saccharopolyspora	Saccharopolyspora endophytica	tarA	Yes	No	No	31.58	43.16	42.42
544480	Pseudomonadota	Alphaproteobacteria	Hyphomicrobiales	Rhizobiaceae	Shinella	Shinella fusca	tarA	Yes	No	No	36.36	-	-
545501	Bacillota	Bacilli	Bacillales	Bacillaceae	Oceanobacillus	Oceanobacillus oncorhynchi	tarA	Yes	No	No	33.78	31.25	58.36
88058	Spirochaetota	Spirochaetia	Spirochaetales	Treponemataceae	Treponema	Treponema primitia	tarA	Yes	No	No	45.82	-	-
545864	Pseudomonadota	Betaproteobacteria	Burkholderiales	Comamonadaceae	Pseudorhodoferax	Pseudorhodoferax soli	tarA	Yes	No	No	34.39	-	-
546892	Pseudomonadota	Gammaproteobacteria	Xanthomonadales	Xanthomonadaceae	Lysobacter	Lysobacter xinjiangensis	tarA	Yes	No	No	37.37	-	-
549000	Bacillota	Bacilli	Bacillales		Geomicrobium	Geomicrobium halophilum	tarA	Yes	No	No	34.15	-	-
549298	Pseudomonadota	Gammaproteobacteria	Thiotrichales	Francisellaceae	Francisella	Francisella halioticida	tarA	Yes	No	No	44.27	36.51	30.56
44012	Pseudomonadota	Gammaproteobacteria	Alteromonadales	Ferrimonadaceae	Ferrimonas	Ferrimonas balearica	tarA	Yes	No	No	34.63	-	-
551987	Pseudomonadota	Betaproteobacteria	Burkholderiales	Oxalobacteraceae	Duganella	Duganella sacchari	tarA	Yes	No	No	36.55	30.77	37.5
551988	Pseudomonadota	Betaproteobacteria	Burkholderiales	Oxalobacteraceae	Duganella	Duganella radicis	tarA	Yes	No	No	31.42	32.56	38.98
551989	Pseudomonadota	Gammaproteobacteria	Enterobacterales	Enterobacteriaceae	Kosakonia	Kosakonia arachidis	tarA	Yes	No	No	36.63	30.44	38.96
552357	Pseudomonadota	Gammaproteobacteria	Alteromonadales	Shewanellaceae	Shewanella	Shewanella fodinae	tarA	Yes	No	No	33.76	-	-
552386	Pseudomonadota	Gammaproteobacteria	Vibrionales	Vibrionaceae	Vibrio	Vibrio gallaecicus	tarA	Yes	No	No	35.7	-	-
552518	Pseudomonadota	Alphaproteobacteria	Rhodospirillales	Rhodospirillaceae	Elstera	Elstera litoralis	tarA	Yes	No	No	80	-	-
553385	Pseudomonadota	Gammaproteobacteria	Oceanospirillales	Halomonadaceae	Cobetia	Cobetia crustatorum	tarA	Yes	No	No	37.01	31.5	34.67
553814	Pseudomonadota	Betaproteobacteria	Burkholderiales	Comamonadaceae	Acidovorax	Acidovorax carolinensis	tarRAB	Yes	Yes	Yes	33.69	-	-
553982	Pseudomonadota	Gammaproteobacteria	Chromatiales	Chromatiaceae	Allochromatium	Allochromatium tepidum	tarA	Yes	No	No	37.6	-	-
554343	Pseudomonadota	Gammaproteobacteria	Moraxellales	Moraxellaceae	Psychrobacter	Psychrobacter piscatorii	tarA	Yes	No	No	36.71	-	-
554344	Pseudomonadota	Gammaproteobacteria	Pseudomonadales	Pseudomonadaceae	Pseudomonas	Pseudomonas toyotomiensis	tarA	Yes	No	No	38.07	40	32.88
555083	Pseudomonadota	Gammaproteobacteria	Alteromonadales	Pseudoalteromonadaceae	Psychrosphaera	Psychrosphaera haliotis	tarRAB	Yes	Yes	Yes	33.93	-	-
555512	Pseudomonadota	Alphaproteobacteria	Rhodobacterales	Roseobacteraceae	Salipiger	Salipiger marinus	tarA	Yes	No	No	38.16	-	-
556055	Pseudomonadota	Betaproteobacteria	Burkholderiales	Burkholderiaceae	Polynucleobacter	Polynucleobacter rarus	tarA	Yes	No	No	33.33	-	-
556327	Pseudomonadota	Gammaproteobacteria	Moraxellales	Moraxellaceae	Psychrobacter	Psychrobacter aestuarii	tarA	Yes	No	No	35.95	-	-
556532	Actinomycetota	Actinomycetes	Micromonosporales	Micromonosporaceae	Rugosimonospora	Rugosimonospora africana	tarRAB	Yes	Yes	Yes	36.99	30.45	33.33
556533	Pseudomonadota	Gammaproteobacteria	Pseudomonadales	Pseudomonadaceae	Pseudomonas	Pseudomonas benzenivorans	tarA	Yes	No	No	37.77	-	-
556534	Pseudomonadota	Gammaproteobacteria	Pseudomonadales	Pseudomonadaceae	Pseudomonas	Pseudomonas saponiphila	tarA	Yes	No	No	29.62	33.33	44.44
1768	Actinomycetota	Actinomycetes	Mycobacteriales	Mycobacteriaceae	Mycobacterium	Mycobacterium kansasii	tarA	Yes	No	No	34.42	-	-
1063	Pseudomonadota	Alphaproteobacteria	Rhodobacterales	Paracoccaceae	Cereibacter	Cereibacter sphaeroides	tarA	Yes	No	No	26.92	-	-
558169	Bacillota	Bacilli	Bacillales	Bacillaceae	Lentibacillus	Lentibacillus jeotgali	tarA	Yes	No	No	41.36	-	-
558271	Pseudomonadota	Gammaproteobacteria	Vibrionales	Vibrionaceae	Vibrio	Vibrio atypicus	tarA	Yes	No	No	35.79	-	-
558537	Pseudomonadota	Betaproteobacteria	Burkholderiales	Comamonadaceae	Delftia	Delftia lacustris	tarA	Yes	No	No	33.42	-	-
558541	Pseudomonadota	Gammaproteobacteria	Alteromonadales	Shewanellaceae	Shewanella	Shewanella chilikensis	tarA	Yes	No	No	33.68	-	-
558964	Pseudomonadota	Gammaproteobacteria	Aeromonadales	Aeromonadaceae	Aeromonas	Aeromonas aquatica	tarA	Yes	No	No	36.22	-	-
559627	Actinomycetota	Actinomycetes	Streptosporangiales	Thermomonosporaceae	Actinomadura	Actinomadura rupiterrae	tarA	Yes	No	No	32.97	-	-
560080	Pseudomonadota	Gammaproteobacteria	Alteromonadales	Shewanellaceae	Shewanella	Shewanella corallii	tarA	Yes	No	No	34.69	-	-
560405	Pseudomonadota	Alphaproteobacteria	Hyphomicrobiales	Methylobacteriaceae	Methylobacterium	Methylobacterium dankookense	tarRAB	Yes	Yes	Yes	42.02	32.51	30.56
560556	Actinomycetota	Actinomycetes	Micromonosporales	Micromonosporaceae	Asanoa	Asanoa hainanensis	tarRAB	Yes	Yes	Yes	33.79	-	-
561184	Pseudomonadota	Alphaproteobacteria	Rhodobacterales	Roseobacteraceae	Mameliella	Mameliella alba	tarRAB	Yes	Yes	Yes	34.58	-	-
561879	Bacillota	Bacilli	Bacillales	Bacillaceae	Bacillus	Bacillus safensis	tarRAB	Yes	Yes	Yes	33.33	34.15	64.69
1163621	Pseudomonadota	Gammaproteobacteria	Chromatiales	Chromatiaceae	Rheinheimera	Rheinheimera nanhaiensis	tarRAB	Yes	Yes	Yes	36.65	-	-
563162	Pseudomonadota	Alphaproteobacteria	Sphingomonadales	Sphingomonadaceae	Novosphingobium	Novosphingobium sediminicola	tarA	Yes	No	No	35.6	-	-
53409	Pseudomonadota	Gammaproteobacteria	Pseudomonadales	Pseudomonadaceae	Pseudomonas	Pseudomonas coronafaciens	tarA	Yes	No	No	36.82	32.98	30.49
564064	Bacteroidota	Cytophagia	Cytophagales	Cytophagaceae	Spirosoma	Spirosoma rigui	tarRAB	Yes	Yes	Yes	32.72	-	-
564117	Pseudomonadota	Gammaproteobacteria	Pseudomonadales	Marinobacteraceae	Marinobacter	Marinobacter antarcticus	tarA	Yes	No	No	36.32	-	-
29442	Pseudomonadota	Gammaproteobacteria	Pseudomonadales	Pseudomonadaceae	Pseudomonas	Pseudomonas tolaasii	tarA	Yes	No	No	37.6	32.01	37.81
564714	Pseudomonadota	Betaproteobacteria	Burkholderiales	Burkholderiaceae	Trinickia	Trinickia dabaoshanensis	tarRAB	Yes	Yes	Yes	37.7	31.14	44.23
565072	Actinomycetota	Actinomycetes	Kitasatosporales	Streptomycetaceae	Streptomyces	Streptomyces spongiae	tarA	Yes	No	No	35.14	-	-
568105	Pseudomonadota	Alphaproteobacteria	Rhodobacterales	Roseobacteraceae	Hwanghaeicola	Hwanghaeicola aestuarii	tarA	Yes	No	No	32.8	-	-
568106	Pseudomonadota	Gammaproteobacteria	Oceanospirillales	Oceanospirillaceae	Marinobacterium	Marinobacterium lutimaris	tarA	Yes	No	No	71.43	-	-
568392	Pseudomonadota	Alphaproteobacteria	Rhodospirillales	Thalassobaculaceae	Nisaea	Nisaea nitritireducens	tarRAB	Yes	Yes	Yes	37.36	32.37	-
568768	Pseudomonadota	Gammaproteobacteria	Enterobacterales	Pectobacteriaceae	Dickeya	Dickeya poaceiphila	tarA	Yes	No	No	37.79	-	-
568783	Pseudomonadota	Betaproteobacteria	Burkholderiales	Oxalobacteraceae	Herbaspirillum	Herbaspirillum aquaticum	tarA	Yes	No	No	35.11	-	-
568860	Actinomycetota	Actinomycetes	Streptosporangiales	Streptosporangiaceae	Nonomuraea	Nonomuraea wenchangensis	tarRAB	Yes	Yes	Yes	35.79	30.91	35.09
568872	Actinomycetota	Actinomycetes	Micromonosporales	Micromonosporaceae	Micromonospora	Micromonospora rhizosphaerae	tarA	Yes	No	No	44.89	35.94	-
568898	Pseudomonadota	Alphaproteobacteria	Rhodospirillales	Acetobacteraceae	Roseomonas	Roseomonas aestuarii	tarRAB	Yes	Yes	Yes	40.11	-	-
569599	Pseudomonadota	Gammaproteobacteria	Cellvibrionales	Cellvibrionaceae	Umboniibacter	Umboniibacter marinipuniceus	tarA	Yes	No	No	35.92	-	-
570156	Pseudomonadota	Gammaproteobacteria	Alteromonadales	Pseudoalteromonadaceae	Pseudoalteromonas	Pseudoalteromonas lipolytica	tarRAB	Yes	Yes	Yes	36.84	-	-
1027273	Pseudomonadota	Gammaproteobacteria	Oceanospirillales	Endozoicomonadaceae	Endozoicomonas	Endozoicomonas montiporae	tarA	Yes	No	No	36.68	-	-
570281	Pseudomonadota	Gammaproteobacteria	Cellvibrionales	Cellvibrionaceae	Pseudoteredinibacter	Pseudoteredinibacter isoporae	tarRAB	Yes	Yes	Yes	36.32	-	-
571298	Pseudomonadota	Alphaproteobacteria	Rhodobacterales	Roseobacteraceae	Aliiruegeria	Aliiruegeria lutimaris	tarRAB	Yes	Yes	Yes	35.04	-	-
571911	Actinomycetota	Actinomycetes	Micromonosporales	Micromonosporaceae	Actinoplanes	Actinoplanes toevensis	tarA	Yes	No	No	37.47	-	-
571912	Actinomycetota	Actinomycetes	Micromonosporales	Micromonosporaceae	Actinoplanes	Actinoplanes tereljensis	tarA	Yes	No	No	37.09	33.8	31.94
1049	Pseudomonadota	Gammaproteobacteria	Chromatiales	Chromatiaceae	Allochromatium	Allochromatium vinosum	tarA	Yes	No	No	38.38	-	-
28199	Campylobacterota	Epsilonproteobacteria	Campylobacterales	Arcobacteraceae	Arcobacter	Arcobacter nitrofigilis	tarA	Yes	No	No	35.71	30.3	-
167642	Fusobacteriota	Fusobacteriia	Fusobacteriales	Fusobacteriaceae	Ilyobacter	Ilyobacter polytropus	tarA	Yes	No	No	41.87	-	-
78587	Pseudomonadota	Alphaproteobacteria	Caulobacterales	Caulobacteraceae	Asticcacaulis	Asticcacaulis excentricus	tarRAB	Yes	Yes	Yes	36.02	-	-
47877	Pseudomonadota	Gammaproteobacteria	Pseudomonadales	Pseudomonadaceae	Pseudomonas	Pseudomonas amygdali	tarRAB	Yes	Yes	Yes	37.89	31.92	33.33
573179	Pseudomonadota	Alphaproteobacteria	Hyphomicrobiales	Rhizobiaceae	Rhizobium	Rhizobium fabae	tarRAB	Yes	Yes	Yes	40.33	-	-
573737	Pseudomonadota	Betaproteobacteria	Burkholderiales	Burkholderiaceae	Pandoraea	Pandoraea oxalativorans	tarA	Yes	No	No	36.54	34.92	34.69
1288392	Pseudomonadota	Gammaproteobacteria	Moraxellales	Moraxellaceae	Moraxella	Moraxella porci	tarA	Yes	No	No	44.44	-	-
574349	Pseudomonadota	Gammaproteobacteria	Oceanospirillales	Halomonadaceae	Aidingimonas	Aidingimonas halophila	tarRAB	Yes	Yes	Yes	27.54	-	-
574561	Pseudomonadota	Alphaproteobacteria	Hyphomicrobiales	Rhizobiaceae	Rhizobium	Rhizobium pisi	tarRAB	Yes	Yes	Yes	40.87	-	-
574651	Actinomycetota	Actinomycetes	Propionibacteriales	Nocardioidaceae	Nocardioides	Nocardioides terrae	tarA	Yes	No	No	36.61	-	-
574929	Actinomycetota	Actinomycetes	Kitasatosporales	Streptomycetaceae	Streptomyces	Streptomyces abyssomicinicus	tarA	Yes	No	No	36.13	43.48	33.87
574964	Pseudomonadota	Gammaproteobacteria	Enterobacterales	Yersiniaceae	Rahnella	Rahnella variigena	tarA	Yes	No	No	38.24	30.88	37.5
1121960	Pseudomonadota	Gammaproteobacteria	Oceanospirillales	Halomonadaceae	Halomonas	Halomonas zhanjiangensis	tarRAB	Yes	Yes	Yes	38.16	34.55	37.14
575789	Pseudomonadota	Gammaproteobacteria	Alteromonadales	Idiomarinaceae	Pseudidiomarina	Pseudidiomarina insulisalsae	tarRAB	Yes	Yes	Yes	35.6	-	-
576784	Actinomycetota	Actinomycetes	Kitasatosporales	Streptomycetaceae	Streptomyces	Streptomyces iranensis	tarA	Yes	No	No	31.25	45.13	35
577470	Actinomycetota	Actinomycetes	Micrococcales	Demequinaceae	Demequina	Demequina salsinemoris	tarRAB	Yes	Yes	Yes	34.67	-	-
578215	Pseudomonadota	Gammaproteobacteria	Pseudomonadales	Marinobacteraceae	Marinobacter	Marinobacter zhanjiangensis	tarRAB	Yes	Yes	Yes	37.37	-	-
579562	Pseudomonadota	Gammaproteobacteria	Alteromonadales	Pseudoalteromonadaceae	Pseudoalteromonas	Pseudoalteromonas galatheae	tarRAB	Yes	Yes	Yes	34.3	-	-
579748	Pseudomonadota	Gammaproteobacteria	Vibrionales	Vibrionaceae	Vibrio	Vibrio galatheae	tarA	Yes	No	No	36.84	-	-
580165	Bacillota	Bacilli	Bacillales	Bacillaceae	Bacillus	Bacillus cytotoxicus	tarA	Yes	No	No	34.68	-	-
580937	Pseudomonadota	Betaproteobacteria	Burkholderiales	Burkholderiaceae	Paraburkholderia	Paraburkholderia metrosideri	tarRAB	Yes	Yes	Yes	37.6	31.92	35.07
582667	Pseudomonadota	Alphaproteobacteria	Hyphomicrobiales	Methylobacteriaceae	Methylobacterium	Methylobacterium pseudosasicola	tarA	Yes	No	No	42.08	-	-
582672	Pseudomonadota	Alphaproteobacteria	Hyphomicrobiales	Methylobacteriaceae	Methylobacterium	Methylobacterium phyllostachyos	tarA	Yes	No	No	40.81	-	-
584787	Pseudomonadota	Gammaproteobacteria			Gallaecimonas	Gallaecimonas pentaromativorans	tarA	Yes	No	No	34.82	-	-
587753	Pseudomonadota	Gammaproteobacteria	Pseudomonadales	Pseudomonadaceae	Pseudomonas	Pseudomonas chlororaphis	tarA	Yes	No	No	29.72	31.92	32.54
588067	Actinomycetota	Actinomycetes	Pseudonocardiales	Pseudonocardiaceae	Prauserella	Prauserella muralis	tarA	Yes	No	No	44.44	30.56	36.96
589035	Pseudomonadota	Alphaproteobacteria	Rhodobacterales	Paracoccaceae	Gemmobacter	Gemmobacter caeni	tarA	Yes	No	No	33.33	-	-
589385	Actinomycetota	Actinomycetes	Pseudonocardiales	Pseudonocardiaceae	Amycolatopsis	Amycolatopsis xylanica	tarA	Yes	No	No	57.14	30.93	37.5
589873	Pseudomonadota	Gammaproteobacteria	Alteromonadales	Alteromonadaceae	Alteromonas	Alteromonas australica	tarA	Yes	No	No	34.9	-	-
2893572	Pseudomonadota	Gammaproteobacteria	Enterobacterales	Pectobacteriaceae	Dickeya	Dickeya parazeae	tarRAB	Yes	Yes	Yes	37.11	-	-
905	Bacillota	Negativicutes	Acidaminococcales	Acidaminococcaceae	Acidaminococcus	Acidaminococcus fermentans	tarA	Yes	No	No	42.9	-	-
1938	Actinomycetota	Actinomycetes	Kitasatosporales	Streptomycetaceae	Streptomyces	Streptomyces viridochromogenes	tarA	Yes	No	No	33.15	30.65	32.05
591202	Bacteroidota	Cytophagia	Cytophagales	Spirosomaceae	Arcicella	Arcicella aurantiaca	tarRAB	Yes	Yes	Yes	31.4	-	-
591372	Pseudomonadota	Alphaproteobacteria	Rhodobacterales	Paracoccaceae	Agaricicola	Agaricicola taiwanensis	tarRAB	Yes	Yes	Yes	36	-	-
592050	Pseudomonadota	Betaproteobacteria	Burkholderiales	Comamonadaceae	Acidovorax	Acidovorax soli	tarA	Yes	No	No	36.48	-	-
592361	Pseudomonadota	Gammaproteobacteria	Pseudomonadales	Pseudomonadaceae	Pseudomonas	Pseudomonas peli	tarRAB	Yes	Yes	Yes	37.01	-	-
592378	Actinomycetota	Actinomycetes	Micrococcales	Micrococcaceae	Rothia	Rothia koreensis	tarA	Yes	No	No	31.3	39.82	-
43948	Pseudomonadota	Gammaproteobacteria	Aeromonadales	Aeromonadaceae	Tolumonas	Tolumonas auensis	tarA	Yes	No	No	33.33	-	-
595605	Pseudomonadota	Alphaproteobacteria	Sphingomonadales	Sphingomonadaceae	Sphingobium	Sphingobium wenxiniae	tarA	Yes	No	No	35.95	-	-
595670	Pseudomonadota	Gammaproteobacteria	Moraxellales	Moraxellaceae	Acinetobacter	Acinetobacter kyonggiensis	tarA	Yes	No	No	35.43	-	-
179636	Pseudomonadota	Betaproteobacteria	Burkholderiales	Comamonadaceae	Alicycliphilus	Alicycliphilus denitrificans	tarA	Yes	No	No	36.94	-	-
598549	Actinomycetota	Actinomycetes	Kitasatosporales	Streptomycetaceae	Streptomyces	Streptomyces hyderabadensis	tarRAB	Yes	Yes	Yes	37.77	43.31	33.74
607711	Pseudomonadota	Betaproteobacteria	Neisseriales	Neisseriaceae	Neisseria	Neisseria wadsworthii	tarA	Yes	No	No	37.9	30.07	36.67
346	Pseudomonadota	Gammaproteobacteria	Xanthomonadales	Xanthomonadaceae	Xanthomonas	Xanthomonas citri	tarRAB	Yes	Yes	Yes	35.66	-	-
614069	Pseudomonadota	Gammaproteobacteria	Alteromonadales	Shewanellaceae	Shewanella	Shewanella glacialipiscicola	tarA	Yes	No	No	35.49	-	-
614070	Pseudomonadota	Gammaproteobacteria	Alteromonadales	Shewanellaceae	Shewanella	Shewanella algidipiscicola	tarRAB	Yes	Yes	Yes	33.25	-	-
616675	Pseudomonadota	Gammaproteobacteria	Oceanospirillales	Halomonadaceae	Halomonas	Halomonas fontilapidosi	tarA	Yes	No	No	36.2	-	-
619304	Pseudomonadota	Gammaproteobacteria	Oceanospirillales	Oceanospirillaceae	Neptunomonas	Neptunomonas antarctica	tarA	Yes	No	No	35.17	-	-
619688	Pseudomonadota	Gammaproteobacteria	Xanthomonadales	Xanthomonadaceae	Pseudoxanthomonas	Pseudoxanthomonas jiangsuensis	tarA	Yes	No	No	36.01	-	-
619771	Pseudomonadota	Gammaproteobacteria	Moraxellales	Moraxellaceae	Psychrobacter	Psychrobacter glaciei	tarA	Yes	No	No	35	-	-
621374	Pseudomonadota	Betaproteobacteria	Burkholderiales	Burkholderiaceae	Pararobbsia	Pararobbsia alpina	tarRAB	Yes	Yes	Yes	33.78	-	-
621376	Pseudomonadota	Gammaproteobacteria	Alteromonadales	Pseudoalteromonadaceae	Pseudoalteromonas	Pseudoalteromonas donghaensis	tarA	Yes	No	No	36.84	-	-
622488	Pseudomonadota	Gammaproteobacteria	Thiotrichales	Francisellaceae	Francisella	Francisella hispaniensis	tarA	Yes	No	No	34.04	32.69	36.54
624146	Pseudomonadota	Gammaproteobacteria	Alteromonadales	Idiomarinaceae	Pseudidiomarina	Pseudidiomarina aestuarii	tarA	Yes	No	No	36.27	-	-
624315	Actinomycetota	Actinomycetes	Micromonosporales	Micromonosporaceae	Phytohabitans	Phytohabitans suffuscus	tarA	Yes	No	No	39.84	-	-
624376	Pseudomonadota	Betaproteobacteria	Burkholderiales	Burkholderiaceae	Paraburkholderia	Paraburkholderia solisilvae	tarA	Yes	No	No	38.74	39.44	30.67
1305740	Pseudomonadota	Gammaproteobacteria	Pseudomonadales	Marinobacteraceae	Marinobacter	Marinobacter nanhaiticus	tarA	Yes	No	No	37.37	41.82	37.26
627131	Pseudomonadota	Betaproteobacteria	Burkholderiales	Alcaligenaceae	Paralcaligenes	Paralcaligenes ureilyticus	tarA	Yes	No	No	28.39	-	-
627669	Pseudomonadota	Betaproteobacteria	Burkholderiales	Burkholderiaceae	Paraburkholderia	Paraburkholderia humisilvae	tarA	Yes	No	No	27.69	34.72	32.56
627688	Pseudomonadota	Alphaproteobacteria	Sphingomonadales	Sphingomonadaceae	Sphingobium	Sphingobium subterraneum	tarA	Yes	No	No	36.71	32.98	30
629680	Actinomycetota	Actinomycetes	Micrococcales	Brevibacteriaceae	Brevibacterium	Brevibacterium sandarakinum	tarA	Yes	No	No	34.66	-	-
630514	Actinomycetota	Actinomycetes	Micrococcales	Microbacteriaceae	Microbacterium	Microbacterium agarici	tarA	Yes	No	No	42.74	31.43	-
630975	Actinomycetota	Actinomycetes	Pseudonocardiales	Pseudonocardiaceae	Pseudonocardia	Pseudonocardia kunmingensis	tarA	Yes	No	No	40.27	30.17	30.36
1358440	Pseudomonadota	Alphaproteobacteria	Hyphomicrobiales	Tepidamorphaceae	Lutibaculum	Lutibaculum baratangense	tarA	Yes	No	No	34.95	-	-
632773	Bacillota	Bacilli	Bacillales	Bacillaceae	Salisediminibacterium	Salisediminibacterium beveridgei	tarA	Yes	No	No	44.87	-	-
74313	Pseudomonadota	Alphaproteobacteria	Caulobacterales	Caulobacteraceae	Brevundimonas	Brevundimonas subvibrioides	tarRAB	Yes	Yes	Yes	35.5	33.33	-
633415	Pseudomonadota	Gammaproteobacteria	Aeromonadales	Aeromonadaceae	Aeromonas	Aeromonas sanarellii	tarRAB	Yes	Yes	Yes	34.81	-	-
633417	Pseudomonadota	Gammaproteobacteria	Aeromonadales	Aeromonadaceae	Aeromonas	Aeromonas taiwanensis	tarA	Yes	No	No	38.46	-	-
634155	Pseudomonadota	Gammaproteobacteria	Xanthomonadales	Rhodanobacteraceae	Pseudofulvimonas	Pseudofulvimonas gallinarii	tarA	Yes	No	No	36.03	-	-
634290	Pseudomonadota	Alphaproteobacteria	Hyphomicrobiales	Rhizobiaceae	Rhizobium	Rhizobium vallis	tarA	Yes	No	No	38.44	32.05	41.67
634436	Pseudomonadota	Gammaproteobacteria	Alteromonadales	Alteromonadaceae	Marisediminitalea	Marisediminitalea aggregata	tarRAB	Yes	Yes	Yes	38.16	-	-
182337	Pseudomonadota	Gammaproteobacteria	Enterobacterales	Erwiniaceae	Erwinia	Erwinia billingiae	tarA	Yes	No	No	36.87	31.13	34.59
634765	Pseudomonadota	Gammaproteobacteria	Thiotrichales	Thiotrichaceae	Cocleimonas	Cocleimonas flava	tarA	Yes	No	No	35.16	-	-
60217	Pseudomonadota	Gammaproteobacteria	Alteromonadales	Shewanellaceae	Shewanella	Shewanella violacea	tarA	Yes	No	No	33.41	-	-
51047	Pseudomonadota	Gammaproteobacteria	Pasteurellales	Pasteurellaceae	Actinobacillus	Actinobacillus minor	tarA	Yes	No	No	34.6	-	-
638269	Pseudomonadota	Gammaproteobacteria	Pseudomonadales	Pseudomonadaceae	Stutzerimonas	[Pseudomonas] urumqiensis	tarRAB	Yes	Yes	Yes	36.55	-	-
639004	Pseudomonadota	Alphaproteobacteria	Rhodobacterales	Roseobacteraceae	Ruegeria	Ruegeria marina	tarA	Yes	No	No	35.77	-	-
639200	Pseudomonadota	Betaproteobacteria	Burkholderiales	Sphaerotilaceae	Sphaerotilus	Sphaerotilus sulfidivorans	tarA	Yes	No	No	36.39	-	-
640030	Pseudomonadota	Betaproteobacteria	Neisseriales	Neisseriaceae	Neisseria	Neisseria zalophi	tarA	Yes	No	No	38.95	-	-
286802	Actinomycetota	Actinomycetes	Mycobacteriales	Segniliparaceae	Segniliparus	Segniliparus rotundus	tarA	Yes	No	No	33.96	-	-
640205	Pseudomonadota	Gammaproteobacteria	Pseudomonadales	Pseudomonadaceae	Pseudomonas	Pseudomonas seleniipraecipitans	tarRAB	Yes	Yes	Yes	26.85	36.74	33.33
640633	Pseudomonadota	Gammaproteobacteria	Alteromonadales	Shewanellaceae	Shewanella	Shewanella algicola	tarA	Yes	No	No	34.38	-	-
640938	Bacillota	Bacilli	Lactobacillales	Carnobacteriaceae	Trichococcus	Trichococcus ilyis	tarA	Yes	No	No	38.32	-	-
72	Pseudomonadota	Betaproteobacteria	Neisseriales	Neisseriaceae	Simonsiella	Simonsiella muelleri	tarA	Yes	No	No	36.65	-	-
641665	Pseudomonadota	Gammaproteobacteria	Alteromonadales	Colwelliaceae	Colwellia	Colwellia chukchiensis	tarA	Yes	No	No	33.59	-	-
641841	Pseudomonadota	Gammaproteobacteria	Alteromonadales	Idiomarinaceae	Pseudidiomarina	Pseudidiomarina aquimaris	tarA	Yes	No	No	36.68	-	-
80867	Pseudomonadota	Betaproteobacteria	Burkholderiales	Comamonadaceae	Paracidovorax	Paracidovorax avenae	tarA	Yes	No	No	38.02	-	-
643674	Pseudomonadota	Betaproteobacteria	Burkholderiales	Alcaligenaceae	Paenalcaligenes	Paenalcaligenes hominis	tarA	Yes	No	No	34.68	-	-
643747	Pseudomonadota	Gammaproteobacteria	Pseudomonadales	Marinobacteraceae	Marinobacter	Marinobacter oulmenensis	tarRAB	Yes	Yes	Yes	36.19	-	-
644220	Pseudomonadota	Gammaproteobacteria	Oceanospirillales	Alcanivoracaceae	Marinicella	Marinicella litoralis	tarRAB	Yes	Yes	Yes	35.36	-	-
644221	Pseudomonadota	Gammaproteobacteria	Arenicellales	Arenicellaceae	Arenicella	Arenicella xantha	tarA	Yes	No	No	34.05	-	-
645597	Pseudomonadota	Gammaproteobacteria	Xanthomonadales	Xanthomonadaceae	Luteimonas	Luteimonas terricola	tarA	Yes	No	No	37.5	-	-
645616	Pseudomonadota	Betaproteobacteria	Burkholderiales	Alcaligenaceae	Eoetvoesiella	Eoetvoesiella caeni	tarA	Yes	No	No	36.51	38.18	33.8
646534	Pseudomonadota	Gammaproteobacteria	Vibrionales	Vibrionaceae	Grimontia	Grimontia marina	tarRAB	Yes	Yes	Yes	33.24	-	-
647381	Actinomycetota	Actinomycetes	Kitasatosporales	Streptomycetaceae	Streptomyces	Streptomyces coacervatus	tarA	Yes	No	No	33.15	31.94	35.71
647720	Pseudomonadota	Alphaproteobacteria	Rhodobacterales	Roseobacteraceae	Shimia	Shimia isoporae	tarA	Yes	No	No	33.51	-	-
648794	Pseudomonadota	Gammaproteobacteria	Aeromonadales	Aeromonadaceae	Aeromonas	Aeromonas rivuli	tarA	Yes	No	No	29.73	-	-
648995	Pseudomonadota	Alphaproteobacteria	Hyphomicrobiales	Rhizobiaceae	Agrobacterium	Agrobacterium pusense	tarA	Yes	No	No	39.08	30.44	33.88
650003	Pseudomonadota	Gammaproteobacteria	Vibrionales	Vibrionaceae	Vibrio	Vibrio paracholerae	tarRAB	Yes	Yes	Yes	35.58	-	-
650004	Pseudomonadota	Alphaproteobacteria	Sphingomonadales	Erythrobacteraceae	Alteraurantiacibacter	Alteraurantiacibacter aestuarii	tarA	Yes	No	No	34.77	-	-
650850	Pseudomonadota	Gammaproteobacteria	Oceanospirillales	Halomonadaceae	Halomonas	Halomonas daqiaonensis	tarA	Yes	No	No	27.69	-	-
650891	Pseudomonadota	Gammaproteobacteria	Pseudomonadales	Marinobacteraceae	Marinobacter	Marinobacter daqiaonensis	tarRAB	Yes	Yes	Yes	38.42	30.48	30.88
28223	Thermodesulfobacteriota	Desulfobacteria	Desulfobacterales	Desulfobacteraceae	Desulfobacula	Desulfobacula toluolica	tarRAB	Yes	Yes	Yes	37.87	-	-
651740	Pseudomonadota	Gammaproteobacteria	Pseudomonadales	Pseudomonadaceae	Pseudomonas	Pseudomonas cedrina	tarA	Yes	No	No	36.82	31.03	37.5
653930	Pseudomonadota	Gammaproteobacteria	Pseudomonadales	Pseudomonadaceae	Halopseudomonas	Halopseudomonas bauzanensis	tarA	Yes	No	No	37.24	-	-
34068	Pseudomonadota	Gammaproteobacteria	Thiotrichales	Piscirickettsiaceae	Cycloclasticus	Cycloclasticus pugetii	tarA	Yes	No	No	55.56	-	-
656178	Pseudomonadota	Betaproteobacteria	Burkholderiales	Burkholderiaceae	Pandoraea	Pandoraea vervacti	tarA	Yes	No	No	37.47	-	-
656179	Pseudomonadota	Betaproteobacteria	Burkholderiales	Burkholderiaceae	Pandoraea	Pandoraea faecigallinarum	tarA	Yes	No	No	36.49	30.38	34.69
657015	Pseudomonadota	Betaproteobacteria	Burkholderiales	Alcaligenaceae	Pusillimonas	Pusillimonas harenae	tarA	Yes	No	No	55.56	-	-
657276	Pseudomonadota	Betaproteobacteria	Neisseriales	Chromobacteriaceae	Vogesella	Vogesella mureinivorans	tarA	Yes	No	No	33.95	33.33	40.82
657651	Pseudomonadota	Alphaproteobacteria	Rhodobacterales	Paracoccaceae	Paracoccus	Paracoccus caeni	tarRAB	Yes	Yes	Yes	37.94	-	-
658167	Pseudomonadota	Betaproteobacteria	Burkholderiales	Alcaligenaceae	Candidimonas	Candidimonas bauzanensis	tarA	Yes	No	No	37.08	-	-
658218	Pseudomonadota	Gammaproteobacteria	Cellvibrionales	Microbulbiferaceae	Microbulbifer	Microbulbifer marinus	tarRAB	Yes	Yes	Yes	36.32	-	-
658219	Pseudomonadota	Gammaproteobacteria	Cellvibrionales	Microbulbiferaceae	Microbulbifer	Microbulbifer yueqingensis	tarA	Yes	No	No	36.05	-	-
658225	Pseudomonadota	Alphaproteobacteria	Sphingomonadales	Sphingomonadaceae	Sphingomonas	Sphingomonas glacialis	tarA	Yes	No	No	37.09	-	-
1295392	Pseudomonadota	Gammaproteobacteria	Vibrionales	Vibrionaceae	Photobacterium	Photobacterium gaetbulicola	tarA	Yes	No	No	37.11	31.11	39.66
658457	Pseudomonadota	Gammaproteobacteria	Pseudomonadales	Pseudomonadaceae	Pseudomonas	Pseudomonas composti	tarRAB	Yes	Yes	Yes	38.34	-	-
658629	Pseudomonadota	Gammaproteobacteria	Pseudomonadales	Pseudomonadaceae	Pseudomonas	Pseudomonas sessilinigenes	tarRAB	Yes	Yes	Yes	30.53	30.92	33.93
659016	Pseudomonadota	Betaproteobacteria	Burkholderiales	Alcaligenaceae	Pusillimonas	Pusillimonas soli	tarRAB	Yes	Yes	Yes	40.75	-	-
659018	Pseudomonadota	Gammaproteobacteria	Xanthomonadales	Xanthomonadaceae	Stenotrophomonas	Stenotrophomonas daejeonensis	tarRAB	Yes	Yes	Yes	35.58	-	-
659251	Pseudomonadota	Betaproteobacteria	Burkholderiales	Burkholderiaceae	Cupriavidus	Cupriavidus pampae	tarRAB	Yes	Yes	Yes	43.75	32.26	34.75
659350	Pseudomonadota	Alphaproteobacteria	Rhodobacterales	Paracoccaceae	Paracoccus	Paracoccus stylophorae	tarRAB	Yes	Yes	Yes	35.97	-	-
659595	Pseudomonadota	Gammaproteobacteria	Xanthomonadales	Rhodanobacteraceae	Chiayiivirga	Chiayiivirga flava	tarRAB	Yes	Yes	Yes	36.55	-	-
661492	Actinomycetota	Actinomycetes	Propionibacteriales	Nocardioidaceae	Nocardioides	Nocardioides panaciterrulae	tarA	Yes	No	No	47.41	-	-
663364	Campylobacterota	Epsilonproteobacteria	Campylobacterales	Arcobacteraceae	Halarcobacter	Halarcobacter bivalviorum	tarRAB	Yes	Yes	Yes	36.77	-	-
1278212	Campylobacterota	Epsilonproteobacteria	Campylobacterales	Arcobacteraceae	Arcobacter	Arcobacter suis	tarA	Yes	No	No	36.7	-	-
663603	Actinomycetota	Actinomycetes	Pseudonocardiales	Pseudonocardiaceae	Actinomycetospora	Actinomycetospora succinea	tarA	Yes	No	No	38.17	46.9	39.22
663604	Actinomycetota	Actinomycetes	Pseudonocardiales	Pseudonocardiaceae	Actinomycetospora	Actinomycetospora lutea	tarA	Yes	No	No	38.03	45.66	39.22
664424	Pseudomonadota	Gammaproteobacteria	Moraxellales	Moraxellaceae	Psychrobacter	Psychrobacter fjordensis	tarA	Yes	No	No	35.44	-	-
664643	Pseudomonadota	Gammaproteobacteria	Vibrionales	Vibrionaceae	Vibrio	Vibrio plantisponsor	tarRAB	Yes	Yes	Yes	21.05	-	-
664683	Pseudomonadota	Gammaproteobacteria	Oceanospirillales	Halomonadaceae	Halomonas	Halomonas titanicae	tarRAB	Yes	Yes	Yes	50	30.91	39.47
664692	Actinomycetota	Actinomycetes	Pseudonocardiales	Pseudonocardiaceae	Amycolatopsis	Amycolatopsis pithecellobii	tarRAB	Yes	Yes	Yes	34.77	31.87	36.51
665007	Actinomycetota	Actinomycetes	Kitasatosporales	Streptomycetaceae	Streptomyces	Streptomyces incarnatus	tarA	Yes	No	No	34.54	31.33	30.33
552	Pseudomonadota	Gammaproteobacteria	Enterobacterales	Erwiniaceae	Erwinia	Erwinia amylovora	tarRAB	Yes	Yes	Yes	41.18	32.57	33.1
665038	Pseudomonadota	Alphaproteobacteria	Hyphomicrobiales	Breoghaniaceae	Breoghania	Breoghania corrubedonensis	tarRAB	Yes	Yes	Yes	34.23	-	-
665126	Pseudomonadota	Alphaproteobacteria	Hyphomicrobiales	Kaistiaceae	Prosthecomicrobium	Prosthecomicrobium hirschii	tarRAB	Yes	Yes	Yes	34.23	-	-
67581	Actinomycetota	Actinomycetes	Kitasatosporales	Streptomycetaceae	Streptomyces	Streptomyces viridosporus	tarA	Yes	No	No	35.34	42.76	30.23
666702	Pseudomonadota	Betaproteobacteria	Burkholderiales	Oxalobacteraceae	Undibacterium	Undibacterium oligocarboniphilum	tarA	Yes	No	No	38.12	-	-
666964	Pseudomonadota	Betaproteobacteria	Rhodocyclales	Zoogloeaceae	Azoarcus	Azoarcus taiwanensis	tarA	Yes	No	No	34.05	-	-
1821960	Pseudomonadota	Gammaproteobacteria	Enterobacterales	Hafniaceae	Edwardsiella	Edwardsiella anguillarum	tarRAB	Yes	Yes	Yes	40.27	-	-
667676	Pseudomonadota	Betaproteobacteria	Burkholderiales	Burkholderiaceae	Paraburkholderia	Paraburkholderia diazotrophica	tarA	Yes	No	No	38.12	36.62	41.67
670154	Pseudomonadota	Alphaproteobacteria	Rhodobacterales	Roseobacteraceae	Litoreibacter	Litoreibacter janthinus	tarRAB	Yes	Yes	Yes	35.83	-	-
671053	Pseudomonadota	Gammaproteobacteria	Oceanospirillales	Oceanospirillaceae	Thalassolituus	Thalassolituus marinus	tarA	Yes	No	No	36.84	30.19	33.33
671278	Pseudomonadota	Gammaproteobacteria	Alteromonadales	Alteromonadaceae	Alishewanella	Alishewanella tabrizica	tarA	Yes	No	No	36.39	-	-
671622	Actinomycetota	Actinomycetes	Micrococcales	Microbacteriaceae	Microbacterium	Microbacterium yannicii	tarA	Yes	No	No	36.24	-	-
672460	Actinomycetota	Actinomycetes	Micrococcales	Dermacoccaceae	Branchiibius	Branchiibius hedensis	tarA	Yes	No	No	33.42	-	-
673372	Pseudomonadota	Gammaproteobacteria	Vibrionales	Vibrionaceae	Vibrio	Vibrio casei	tarRAB	Yes	Yes	Yes	34.69	-	-
673548	Pseudomonadota	Betaproteobacteria	Burkholderiales	Comamonadaceae	Comamonas	Comamonas terrae	tarA	Yes	No	No	35.26	-	-
674054	Pseudomonadota	Gammaproteobacteria	Pseudomonadales	Pseudomonadaceae	Pseudomonas	Pseudomonas baetica	tarA	Yes	No	No	37.86	30.6	44.44
675281	Pseudomonadota	Alphaproteobacteria	Hyphomicrobiales	Phyllobacteriaceae	Aquibium	Aquibium microcysteis	tarA	Yes	No	No	37.4	-	-
674	Pseudomonadota	Gammaproteobacteria	Vibrionales	Vibrionaceae	Vibrio	Vibrio mimicus	tarA	Yes	No	No	35.58	-	-
28175	Pseudomonadota	Gammaproteobacteria	Vibrionales	Vibrionaceae	Vibrio	Vibrio orientalis	tarA	Yes	No	No	35.09	-	-
676599	Pseudomonadota	Gammaproteobacteria	Xanthomonadales	Xanthomonadaceae	Stenotrophomonas	Stenotrophomonas panacihumi	tarA	Yes	No	No	37.63	34.55	30.94
286804	Actinomycetota	Actinomycetes	Mycobacteriales	Segniliparaceae	Segniliparus	Segniliparus rugosus	tarA	Yes	No	No	37.4	30.4	31.58
680125	Pseudomonadota	Alphaproteobacteria	Sphingomonadales	Sphingomonadaceae	Parasphingopyxis	Parasphingopyxis lamellibrachiae	tarA	Yes	No	No	35.42	-	-
680197	Pseudomonadota	Alphaproteobacteria	Rhodospirillales	Thalassospiraceae	Thalassospira	Thalassospira permensis	tarA	Yes	No	No	37.17	-	-
680279	Pseudomonadota	Gammaproteobacteria	Alteromonadales	Alteromonadaceae	Agarivorans	Agarivorans gilvus	tarRAB	Yes	Yes	Yes	35.79	33.33	36.21
683150	Actinomycetota	Actinomycetes	Micrococcales	Micrococcaceae	Arthrobacter	Arthrobacter nitrophenolicus	tarA	Yes	No	No	38.24	43.33	32.99
683354	Pseudomonadota	Betaproteobacteria	Burkholderiales	Alcaligenaceae	Candidimonas	Candidimonas nitroreducens	tarA	Yes	No	No	25.75	-	-
683355	Pseudomonadota	Betaproteobacteria	Burkholderiales	Alcaligenaceae	Candidimonas	Candidimonas humi	tarA	Yes	No	No	35.19	33.8	34.02
686429	Actinomycetota	Actinomycetes	Mycobacteriales	Gordoniaceae	Gordonia	Gordonia humi	tarA	Yes	No	No	39.55	30.18	-
686800	Pseudomonadota	Gammaproteobacteria	Xanthomonadales	Xanthomonadaceae	Lysobacter	Lysobacter ruishenii	tarA	Yes	No	No	37.86	-	-
686831	Pseudomonadota	Betaproteobacteria	Neisseriales	Chromobacteriaceae	Chromobacterium	Chromobacterium piscinae	tarA	Yes	No	No	36.29	-	-
687207	Actinomycetota	Actinomycetes	Streptosporangiales	Nocardiopsaceae	Spinactinospora	Spinactinospora alkalitolerans	tarA	Yes	No	No	39.12	30.06	38.03
687412	Pseudomonadota	Alphaproteobacteria	Rhodobacterales	Paracoccaceae	Pseudorhodobacter	Pseudorhodobacter aquimaris	tarA	Yes	No	No	34.93	-	-
689768	Actinomycetota	Actinomycetes	Micromonosporales	Micromonosporaceae	Planosporangium	Planosporangium mesophilum	tarRAB	Yes	Yes	Yes	37.37	-	-
690417	Pseudomonadota	Alphaproteobacteria	Rhodobacterales	Paracoccaceae	Paracoccus	Paracoccus sphaerophysae	tarRAB	Yes	Yes	Yes	39.57	-	-
690585	Pseudomonadota	Alphaproteobacteria	Hyphomicrobiales	Rhizobiaceae	Neorhizobium	Neorhizobium vignae	tarRAB	Yes	Yes	Yes	35.81	32.39	34.69
692370	Pseudomonadota	Alphaproteobacteria	Sphingomonadales	Erythrobacteraceae	Tsuneonella	Tsuneonella dongtanensis	tarA	Yes	No	No	35.33	-	-
693153	Pseudomonadota	Gammaproteobacteria	Vibrionales	Vibrionaceae	Vibrio	Vibrio atlanticus	tarA	Yes	No	No	35.62	-	-
62322	Pseudomonadota	Gammaproteobacteria	Alteromonadales	Shewanellaceae	Shewanella	Shewanella baltica	tarRAB	Yes	Yes	Yes	34.69	-	-
334852	Pseudomonadota	Alphaproteobacteria	Hyphomicrobiales	Methylobacteriaceae	Methylobacterium	Methylobacterium oryzae	tarA	Yes	No	No	35.71	-	-
696485	Pseudomonadota	Gammaproteobacteria	Vibrionales	Vibrionaceae	Vibrio	Vibrio owensii	tarA	Yes	No	No	36.05	-	-
696760	Pseudomonadota	Alphaproteobacteria	Rhodobacterales	Roseobacteraceae	Pelagimonas	Pelagimonas varians	tarA	Yes	No	No	34.96	-	-
696762	Pseudomonadota	Alphaproteobacteria	Rhodobacterales	Paracoccaceae	Planktotalea	Planktotalea frisia	tarRAB	Yes	Yes	Yes	35.62	-	-
398	Pseudomonadota	Alphaproteobacteria	Hyphomicrobiales	Rhizobiaceae	Rhizobium	Rhizobium tropici	tarA	Yes	No	No	37.63	30.43	37.26
161154	Bacillota	Clostridia	Moorellales	Moorellaceae	Thermanaeromonas	Thermanaeromonas toyohensis	tarA	Yes	No	No	49.87	-	-
698828	Pseudomonadota	Gammaproteobacteria	Oceanospirillales	Halomonadaceae	Kushneria	Kushneria konosiri	tarRAB	Yes	Yes	Yes	39.79	-	-
702115	Pseudomonadota	Gammaproteobacteria	Pseudomonadales	Pseudomonadaceae	Pseudomonas	Pseudomonas arsenicoxydans	tarRAB	Yes	Yes	Yes	37.86	32.98	-
705336	Actinomycetota	Actinomycetes	Streptosporangiales	Thermomonosporaceae	Actinomadura	Actinomadura darangshiensis	tarA	Yes	No	No	35.39	33.33	36.67
706570	Pseudomonadota	Gammaproteobacteria	Pseudomonadales	Pseudomonadaceae	Pseudomonas	Pseudomonas flexibilis	tarA	Yes	No	No	35.43	-	-
707214	Pseudomonadota	Alphaproteobacteria	Sphingomonadales	Sphingomonadaceae	Novosphingobium	Novosphingobium sediminis	tarRAB	Yes	Yes	Yes	35.95	-	-
707589	Pseudomonadota	Gammaproteobacteria	Oceanospirillales	Oceanospirillaceae	Aliamphritea	Aliamphritea spongicola	tarA	Yes	No	No	37.9	-	-
708131	Actinomycetota	Actinomycetes	Micrococcales	Microbacteriaceae	Aurantimicrobium	Aurantimicrobium minutum	tarRAB	Yes	Yes	Yes	34.92	-	-
709803	Pseudomonadota	Alphaproteobacteria	Hyphomicrobiales	Nitrobacteraceae	Bradyrhizobium	Bradyrhizobium nitroreducens	tarA	Yes	No	No	38.59	-	-
709839	Pseudomonadota	Betaproteobacteria	Burkholderiales	Oxalobacteraceae	Noviherbaspirillum	Noviherbaspirillum autotrophicum	tarA	Yes	No	No	37.34	-	-
712036	Pseudomonadota	Gammaproteobacteria	Alteromonadales	Shewanellaceae	Shewanella	Shewanella dokdonensis	tarA	Yes	No	No	33.33	-	-
714307	Bacillota	Bacilli	Bacillales	Staphylococcaceae	Salinicoccus	Salinicoccus kekensis	tarRAB	Yes	Yes	Yes	43.23	-	-
76891	Pseudomonadota	Alphaproteobacteria	Caulobacterales	Caulobacteraceae	Asticcacaulis	Asticcacaulis biprosthecium	tarA	Yes	No	No	38.38	-	-
715451	Pseudomonadota	Gammaproteobacteria	Alteromonadales	Alteromonadaceae	Alteromonas	Alteromonas naphthalenivorans	tarA	Yes	No	No	36.72	-	-
715473	Actinomycetota	Actinomycetes	Pseudonocardiales	Pseudonocardiaceae	Amycolatopsis	Amycolatopsis acidiphila	tarA	Yes	No	No	33.8	43.47	30.65
716813	Pseudomonadota	Gammaproteobacteria	Alteromonadales	Pseudoalteromonadaceae	Psychrosphaera	Psychrosphaera saromensis	tarRAB	Yes	Yes	Yes	35.68	-	-
716925	Pseudomonadota	Alphaproteobacteria	Hyphomicrobiales	Rhizobiaceae	Sinorhizobium	Sinorhizobium sojae	tarA	Yes	No	No	36.77	-	-
119864	Pseudomonadota	Gammaproteobacteria	Oceanospirillales	Oceanospirillaceae	Marinomonas	Marinomonas mediterranea	tarA	Yes	No	No	36.54	-	-
718192	Pseudomonadota	Gammaproteobacteria	Alteromonadales	Colwelliaceae	Litorilituus	Litorilituus sediminis	tarA	Yes	No	No	34.88	-	-
718193	Pseudomonadota	Gammaproteobacteria	Alteromonadales	Ferrimonadaceae	Ferrimonas	Ferrimonas sediminum	tarA	Yes	No	No	35.88	-	-
721133	Pseudomonadota	Alphaproteobacteria	Hyphomicrobiales	Phyllobacteriaceae	Nitratireductor	Nitratireductor indicus	tarRAB	Yes	Yes	Yes	28	-	-
722731	Actinomycetota	Actinomycetes	Mycobacteriales	Mycobacteriaceae	Mycobacterium	Mycobacterium shigaense	tarA	Yes	No	No	33.96	-	-
728004	Pseudomonadota	Betaproteobacteria	Burkholderiales	Oxalobacteraceae	Glaciimonas	Glaciimonas immobilis	tarA	Yes	No	No	37.08	-	-
728066	Actinomycetota	Actinomycetes	Micrococcales	Micrococcaceae	Pseudarthrobacter	Pseudarthrobacter equi	tarA	Yes	No	No	37.98	-	-
732237	Pseudomonadota	Alphaproteobacteria	Rhodospirillales	Thalassospiraceae	Thalassospira	Thalassospira povalilytica	tarA	Yes	No	No	57.14	-	-
732238	Pseudomonadota	Gammaproteobacteria	Nevskiales	Steroidobacteraceae	Povalibacter	Povalibacter uvarum	tarRAB	Yes	Yes	Yes	37.5	-	-
732241	Actinomycetota	Actinomycetes	Micrococcales	Micrococcaceae	Neomicrococcus	Neomicrococcus lactis	tarRAB	Yes	Yes	Yes	34.35	-	-
735517	Pseudomonadota	Alphaproteobacteria	Hyphomicrobiales	Stappiaceae	Roseibium	Roseibium suaedae	tarA	Yes	No	No	36.66	-	-
735519	Pseudomonadota	Alphaproteobacteria	Hyphomicrobiales	Rhizobiaceae	Rhizobium	Rhizobium halophytocola	tarA	Yes	No	No	34.34	-	-
1207041	Pseudomonadota	Gammaproteobacteria	Alteromonadales	Idiomarinaceae	Idiomarina	Idiomarina xiamenensis	tarA	Yes	No	No	37.02	-	-
741659	Actinomycetota	Actinomycetes	Micromonosporales	Micromonosporaceae	Virgisporangium	Virgisporangium aliadipatigenens	tarA	Yes	No	No	25.93	-	-
743699	Pseudomonadota	Gammaproteobacteria	Xanthomonadales	Xanthomonadaceae	Xanthomonas	Xanthomonas dyei	tarA	Yes	No	No	35.85	-	-
716	Pseudomonadota	Gammaproteobacteria	Pasteurellales	Pasteurellaceae	Actinobacillus	Actinobacillus suis	tarRAB	Yes	Yes	Yes	35.83	-	-
745311	Pseudomonadota	Alphaproteobacteria	Rhodobacterales	Roseobacteraceae	Primorskyibacter	Primorskyibacter sedentarius	tarA	Yes	No	No	34.42	-	-
1207039	Pseudomonadota	Gammaproteobacteria			Gallaecimonas	Gallaecimonas xiamenensis	tarA	Yes	No	No	39.06	-	-
745714	Pseudomonadota	Alphaproteobacteria	Sneathiellales	Sneathiellaceae	Oceanibacterium	Oceanibacterium hippocampi	tarA	Yes	No	No	71.43	-	-
747304	Pseudomonadota	Betaproteobacteria	Burkholderiales	Comamonadaceae	Pseudorhodoferax	Pseudorhodoferax aquiterrae	tarRAB	Yes	Yes	Yes	23.94	-	-
748120	Pseudomonadota	Gammaproteobacteria	Moraxellales	Moraxellaceae	Paraperlucidibaca	Paraperlucidibaca baekdonensis	tarA	Yes	No	No	35.16	-	-
1538	Bacillota	Clostridia	Eubacteriales	Clostridiaceae	Clostridium	Clostridium ljungdahlii	tarA	Yes	No	No	58.15	-	-
748908	Actinomycetota	Actinomycetes	Micrococcales	Microbacteriaceae	Alpinimonas	Alpinimonas psychrophila	tarA	Yes	No	No	34.22	-	-
751969	Pseudomonadota	Gammaproteobacteria	Alteromonadales	Alteromonadaceae	Bowmanella	Bowmanella dokdonensis	tarA	Yes	No	No	36.58	-	-
948107	Pseudomonadota	Betaproteobacteria	Burkholderiales	Burkholderiaceae	Paraburkholderia	Paraburkholderia sprentiae	tarA	Yes	No	No	37.08	31.04	35.07
755175	Pseudomonadota	Gammaproteobacteria	Alteromonadales	Shewanellaceae	Shewanella	Shewanella seohaensis	tarA	Yes	No	No	37.17	-	-
756892	Pseudomonadota	Gammaproteobacteria	Moraxellales	Moraxellaceae	Acinetobacter	Acinetobacter indicus	tarA	Yes	No	No	34.91	-	-
86840	Pseudomonadota	Gammaproteobacteria	Pseudomonadales	Pseudomonadaceae	Pseudomonas	Pseudomonas cannabina	tarA	Yes	No	No	37.5	-	-
758793	Pseudomonadota	Betaproteobacteria	Burkholderiales	Burkholderiaceae	Caballeronia	Caballeronia insecticola	tarA	Yes	No	No	38.56	31.69	37.5
758825	Pseudomonadota	Betaproteobacteria	Burkholderiales	Oxalobacteraceae	Rugamonas	Rugamonas rubra	tarA	Yes	No	No	37.86	-	-
759821	Bacillota	Clostridia	Eubacteriales	Clostridiaceae	Clostridium	Clostridium indicum	tarA	Yes	No	No	48.26	-	-
106	Bacteroidota	Cytophagia	Cytophagales	Spirosomaceae	Runella	Runella slithyformis	tarA	Yes	No	No	32.22	-	-
762261	Pseudomonadota	Alphaproteobacteria	Sphingomonadales	Erythrobacteraceae	Altericroceibacterium	Altericroceibacterium xinjiangense	tarA	Yes	No	No	35.95	-	-
762836	Pseudomonadota	Betaproteobacteria	Burkholderiales	Oxalobacteraceae	Duganella	Duganella phyllosphaerae	tarA	Yes	No	No	29.17	31.82	36.74
764842	Pseudomonadota	Betaproteobacteria	Burkholderiales	Alcaligenaceae	Derxia	Derxia lacustris	tarRAB	Yes	Yes	Yes	37.34	-	-
421628	Pseudomonadota	Gammaproteobacteria	Chromatiales	Ectothiorhodospiraceae	Ectothiorhodospira	Ectothiorhodospira haloalkaliphila	tarA	Yes	No	No	36.41	-	-
765888	Pseudomonadota	Alphaproteobacteria	Rhodospirillales	Azospirillaceae	Nitrospirillum	Nitrospirillum iridis	tarA	Yes	No	No	39.52	-	-
61598	Pseudomonadota	Gammaproteobacteria	Chromatiales	Chromatiaceae	Lamprocystis	Lamprocystis purpurea	tarRAB	Yes	Yes	Yes	37.6	-	-
37487	Pseudomonadota	Gammaproteobacteria	Chromatiales	Chromatiaceae	Marichromatium	Marichromatium purpuratum	tarA	Yes	No	No	41.11	-	-
210408	Pseudomonadota	Gammaproteobacteria	Chromatiales	Chromatiaceae	Thiorhodococcus	Thiorhodococcus drewsii	tarA	Yes	No	No	40.75	-	-
767694	Pseudomonadota	Alphaproteobacteria	Hyphomicrobiales	Methylobacteriaceae	Methylobacterium	Methylobacterium longum	tarA	Yes	No	No	42.16	-	-
102134	Bacillota	Clostridia	Eubacteriales	Desulfallaceae	Desulfoscipio	Desulfoscipio gibsoniae	tarA	Yes	No	No	36.97	-	-
768528	Pseudomonadota	Gammaproteobacteria	Alteromonadales	Shewanellaceae	Shewanella	Shewanella indica	tarA	Yes	No	No	33.77	-	-
244573	Pseudomonadota	Gammaproteobacteria	Chromatiales	Chromatiaceae	Thiocapsa	Thiocapsa marina	tarRAB	Yes	Yes	Yes	36.82	-	-
1563	Bacillota	Clostridia	Eubacteriales	Desulfitobacteriaceae	Desulfosporosinus	Desulfosporosinus orientis	tarA	Yes	No	No	46.92	31.98	-
339862	Bacillota	Clostridia	Eubacteriales	Desulfitobacteriaceae	Desulfosporosinus	Desulfosporosinus youngiae	tarA	Yes	No	No	46.24	31.6	-
795312	Pseudomonadota	Gammaproteobacteria	Oceanospirillales	Halomonadaceae	Halomonas	Halomonas stenophila	tarA	Yes	No	No	50	-	-
796379	Pseudomonadota	Gammaproteobacteria	Kangiellales	Kangiellaceae	Kangiella	Kangiella spongicola	tarA	Yes	No	No	35.42	-	-
701175	Pseudomonadota	Gammaproteobacteria	Vibrionales	Vibrionaceae	Vibrio	Vibrio caribbeanicus	tarA	Yes	No	No	37.47	-	-
797277	Pseudomonadota	Gammaproteobacteria	Pseudomonadales	Pseudomonadaceae	Halopseudomonas	Halopseudomonas litoralis	tarA	Yes	No	No	37.01	-	-
797535	Pseudomonadota	Betaproteobacteria	Burkholderiales	Alcaligenaceae	Advenella	Advenella faeciporci	tarA	Yes	No	No	34.57	-	-
857227	Pseudomonadota	Gammaproteobacteria	Pseudomonadales	Pseudomonadaceae	Halopseudomonas	Halopseudomonas gallaeciensis	tarA	Yes	No	No	36.48	-	-
857252	Pseudomonadota	Gammaproteobacteria	Pseudomonadales	Pseudomonadaceae	Halopseudomonas	Halopseudomonas aestusnigri	tarA	Yes	No	No	36.48	-	-
858423	Pseudomonadota	Alphaproteobacteria	Hyphomicrobiales	Nitrobacteraceae	Bradyrhizobium	Bradyrhizobium arachidis	tarRAB	Yes	Yes	Yes	40.37	31.51	35.29
859059	Pseudomonadota	Gammaproteobacteria	Alteromonadales	Idiomarinaceae	Aliidiomarina	Aliidiomarina haloalkalitolerans	tarA	Yes	No	No	36.39	61.11	33.33
860233	Actinomycetota	Actinomycetes	Pseudonocardiales	Pseudonocardiaceae	Amycolatopsis	Amycolatopsis endophytica	tarA	Yes	No	No	33.98	35.32	35.71
860235	Actinomycetota	Actinomycetes	Pseudonocardiales	Pseudonocardiaceae	Kibdelosporangium	Kibdelosporangium phytohabitans	tarA	Yes	No	No	32.97	30	46.3
861266	Actinomycetota	Actinomycetes	Micrococcales	Micrococcaceae	Pseudarthrobacter	Pseudarthrobacter siccitolerans	tarA	Yes	No	No	38.23	46.67	39.22
861298	Pseudomonadota	Gammaproteobacteria	Vibrionales	Vibrionaceae	Vibrio	Vibrio xiamenensis	tarRAB	Yes	Yes	Yes	37.1	-	-
861445	Pseudomonadota	Gammaproteobacteria	Moraxellales	Moraxellaceae	Psychrobacter	Psychrobacter sanguinis	tarRAB	Yes	Yes	Yes	27.78	-	-
861533	Pseudomonadota	Alphaproteobacteria	Rhodospirillales	Azospirillaceae	Azospirillum	Azospirillum formosense	tarA	Yes	No	No	36.93	31.69	30.44
861534	Pseudomonadota	Alphaproteobacteria	Sphingomonadales	Sphingomonadaceae	Sphingomonas	Sphingomonas formosensis	tarA	Yes	No	No	71.43	-	-
862134	Pseudomonadota	Alphaproteobacteria	Sphingomonadales	Sphingomonadaceae	Sphingomonas	Sphingomonas ginsenosidimutans	tarA	Yes	No	No	35.08	-	-
863227	Pseudomonadota	Betaproteobacteria	Burkholderiales	Burkholderiaceae	Trinickia	Trinickia symbiotica	tarA	Yes	No	No	37.34	30.83	35.82
863372	Pseudomonadota	Betaproteobacteria	Burkholderiales	Oxalobacteraceae	Herbaspirillum	Herbaspirillum huttiense	tarA	Yes	No	No	34.84	-	-
864069	Pseudomonadota	Alphaproteobacteria	Hyphomicrobiales	Methylobacteriaceae	Microvirga	Microvirga lotononidis	tarA	Yes	No	No	35.71	-	-
92645	Pseudomonadota	Betaproteobacteria	Burkholderiales	Oxalobacteraceae	Herbaspirillum	Herbaspirillum frisingense	tarA	Yes	No	No	36.29	-	-
864828	Pseudomonadota	Betaproteobacteria	Burkholderiales	Oxalobacteraceae	Pseudoduganella	Pseudoduganella umbonata	tarA	Yes	No	No	33.25	32.05	45.83
865757	Pseudomonadota	Gammaproteobacteria	Vibrionales	Vibrionaceae	Photobacterium	Photobacterium atrarenae	tarA	Yes	No	No	37.37	-	-
866564	Pseudomonadota	Betaproteobacteria	Burkholderiales	Comamonadaceae	Polaromonas	Polaromonas glacialis	tarA	Yes	No	No	38.46	-	-
866786	Bacillota	Bacilli	Bacillales	Bacillaceae	Alkalihalobacillus	Alkalihalobacillus rhizosphaerae	tarA	Yes	No	No	43.82	31.03	53.38
867345	Pseudomonadota	Gammaproteobacteria	Chromatiales	Ectothiorhodospiraceae	Ectothiorhodospira	Ectothiorhodospira magna	tarA	Yes	No	No	35.88	-	-
29510	Spirochaetota	Spirochaetia	Leptospirales	Leptospiraceae	Turneriella	Turneriella parva	tarA	Yes	No	No	38.32	-	-
869394	Bacteroidota	Cytophagia	Cytophagales	Spirosomaceae	Lacihabitans	Lacihabitans soyangensis	tarRAB	Yes	Yes	Yes	80	34.12	-
1031	Pseudomonadota	Gammaproteobacteria	Thiotrichales	Thiotrichaceae	Thiothrix	Thiothrix nivea	tarRAB	Yes	Yes	Yes	36.48	-	-
870476	Pseudomonadota	Alphaproteobacteria	Sphingomonadales	Sphingomonadaceae	Sphingobium	Sphingobium jiangsuense	tarA	Yes	No	No	36.44	32.74	45.24
1032072	Campylobacterota	Epsilonproteobacteria	Campylobacterales	Arcobacteraceae	Malaciobacter	Malaciobacter molluscorum	tarRAB	Yes	Yes	Yes	35.99	-	-
142461	Pseudomonadota	Gammaproteobacteria	Vibrionales	Vibrionaceae	Vibrio	Vibrio ichthyoenteri	tarA	Yes	No	No	36.32	-	-
871203	Pseudomonadota	Betaproteobacteria	Burkholderiales	Burkholderiaceae	Caballeronia	Caballeronia zhejiangensis	tarA	Yes	No	No	37.08	33.33	36.54
871651	Pseudomonadota	Alphaproteobacteria	Rhodobacterales	Roseobacteraceae	Poseidonocella	Poseidonocella pacifica	tarRAB	Yes	Yes	Yes	34.95	-	-
871652	Pseudomonadota	Alphaproteobacteria	Rhodobacterales	Roseobacteraceae	Poseidonocella	Poseidonocella sedimentorum	tarRAB	Yes	Yes	Yes	35.2	-	-
871742	Pseudomonadota	Betaproteobacteria	Burkholderiales	Oxalobacteraceae	Pseudoduganella	Pseudoduganella flava	tarA	Yes	No	No	33.51	33.33	34.33
871959	Actinomycetota	Actinomycetes	Pseudonocardiales	Pseudonocardiaceae	Amycolatopsis	Amycolatopsis circi	tarA	Yes	No	No	34.21	30.7	34.92
873191	Campylobacterota	Epsilonproteobacteria	Campylobacterales	Arcobacteraceae	Arcobacter	Arcobacter defluvii	tarA	Yes	No	No	36.51	-	-
874454	Pseudomonadota	Gammaproteobacteria	Alteromonadales	Pseudoalteromonadaceae	Pseudoalteromonas	Pseudoalteromonas arabiensis	tarA	Yes	No	No	36.58	-	-
875171	Pseudomonadota	Alphaproteobacteria	Rhodobacterales	Roseobacteraceae	Celeribacter	Celeribacter baekdonensis	tarA	Yes	No	No	33.51	-	-
877500	Campylobacterota	Epsilonproteobacteria	Campylobacterales	Arcobacteraceae	Halarcobacter	Halarcobacter anaerophilus	tarA	Yes	No	No	34.48	30.26	-
880057	Pseudomonadota	Gammaproteobacteria	Alteromonadales	Idiomarinaceae	Aliidiomarina	Aliidiomarina minuta	tarA	Yes	No	No	37.17	-	-
632569	Actinomycetota	Actinomycetes	Pseudonocardiales	Pseudonocardiaceae	Saccharomonospora	Saccharomonospora marina	tarA	Yes	No	No	44.44	-	-
882211	Pseudomonadota	Gammaproteobacteria	Pseudomonadales	Pseudomonadaceae	Pseudomonas	Pseudomonas deceptionensis	tarA	Yes	No	No	37.6	-	-
412963	Pseudomonadota	Betaproteobacteria	Burkholderiales	Burkholderiaceae	Mycetohabitans	Mycetohabitans rhizoxinica	tarA	Yes	No	No	37.86	-	-
882440	Actinomycetota	Actinomycetes	Streptosporangiales	Thermomonosporaceae	Actinomadura	Actinomadura geliboluensis	tarA	Yes	No	No	36.56	30.53	32.8
882444	Actinomycetota	Actinomycetes	Pseudonocardiales	Pseudonocardiaceae	Amycolatopsis	Amycolatopsis magusensis	tarA	Yes	No	No	25.8	30.54	36.11
882449	Actinomycetota	Actinomycetes	Pseudonocardiales	Pseudonocardiaceae	Pseudonocardia	Pseudonocardia cypriaca	tarA	Yes	No	No	35.83	43.59	37.93
882626	Pseudomonadota	Gammaproteobacteria	Alteromonadales	Pseudoalteromonadaceae	Pseudoalteromonas	Pseudoalteromonas xiamenensis	tarA	Yes	No	No	34.83	-	-
886464	Pseudomonadota	Gammaproteobacteria		Candidatus Competibacteraceae	Plasticicumulans	Plasticicumulans acidivorans	tarRAB	Yes	Yes	Yes	36.29	-	-
904291	Actinomycetota	Actinomycetes	Micrococcales	Microbacteriaceae	Microbacterium	Microbacterium sediminis	tarA	Yes	No	No	34.31	-	-
904715	Pseudomonadota	Alphaproteobacteria	Sphingomonadales	Sphingomonadaceae	Sphingomonas	Sphingomonas jejuensis	tarA	Yes	No	No	38.85	-	-
908250	Actinomycetota	Actinomycetes	Mycobacteriales	Nocardiaceae	Rhodococcus	Rhodococcus trifolii	tarA	Yes	No	No	34.07	31.13	31.94
2010198	Pseudomonadota	Betaproteobacteria	Burkholderiales	Burkholderiaceae	Caballeronia	Caballeronia mineralivorans	tarA	Yes	No	No	35.04	38	40.39
908946	Pseudomonadota	Alphaproteobacteria	Hyphomicrobiales	Rhizobiaceae	Rhizobium	Rhizobium subbaraonis	tarA	Yes	No	No	34.05	-	-
909626	Actinomycetota	Actinomycetes	Kitasatosporales	Streptomycetaceae	Streptomyces	Streptomyces dysideae	tarA	Yes	No	No	35.6	-	-
913099	Bacillota	Tissierellia			Sedimentibacter	Sedimentibacter acidaminivorans	tarA	Yes	No	No	45.58	-	-
913109	Campylobacterota	Epsilonproteobacteria	Campylobacterales	Arcobacteraceae	Arcobacter	Arcobacter ellisii	tarA	Yes	No	No	36.87	-	-
1385522	Pseudomonadota	Gammaproteobacteria	Xanthomonadales	Xanthomonadaceae	Lysobacter	Lysobacter arseniciresistens	tarRAB	Yes	Yes	Yes	36.68	-	-
914150	Pseudomonadota	Gammaproteobacteria	Kangiellales	Kangiellaceae	Kangiella	Kangiella geojedonensis	tarA	Yes	No	No	35.16	-	-
914153	Pseudomonadota	Gammaproteobacteria	Alteromonadales	Alteromonadaceae	Salinimonas	Salinimonas lutimaris	tarA	Yes	No	No	34.31	30.21	40.39
915099	Pseudomonadota	Gammaproteobacteria	Pseudomonadales	Pseudomonadaceae	Pseudomonas	Pseudomonas canadensis	tarRAB	Yes	Yes	Yes	36.82	31.03	37.88
915471	Pseudomonadota	Gammaproteobacteria	Pseudomonadales	Pseudomonadaceae	Pseudomonas	Pseudomonas linyingensis	tarA	Yes	No	No	35.53	-	-
915472	Pseudomonadota	Gammaproteobacteria	Pseudomonadales	Pseudomonadaceae	Pseudomonas	Pseudomonas nitritireducens	tarRAB	Yes	Yes	Yes	43.75	-	-
56460	Pseudomonadota	Gammaproteobacteria	Xanthomonadales	Xanthomonadaceae	Xanthomonas	Xanthomonas vesicatoria	tarRAB	Yes	Yes	Yes	35.85	31.25	35.29
926357	Actinomycetota	Actinomycetes	Micromonosporales	Micromonosporaceae	Asanoa	Asanoa siamensis	tarA	Yes	No	No	34.34	35.42	30.67
440482	Actinomycetota	Actinomycetes	Micrococcales	Promicromonosporaceae	Promicromonospora	Promicromonospora kroppenstedtii	tarA	Yes	No	No	50	42.92
62140	Pseudomonadota	Alphaproteobacteria	Rhodospirillales	Acetobacteraceae	Acidiphilium	Acidiphilium multivorum	tarRAB	Yes	Yes	Yes	43.13	31.17	32.14
80871	Actinomycetota	Actinomycetes	Cryptosporangiales	Cryptosporangiaceae	Cryptosporangium	Cryptosporangium arvum	tarA	Yes	No	No	34.87	-	-
927787	Pseudomonadota	Gammaproteobacteria	Cellvibrionales	Microbulbiferaceae	Microbulbifer	Microbulbifer mangrovi	tarA	Yes	No	No	36.32	-	-
930118	Pseudomonadota	Gammaproteobacteria	Pseudomonadales	Marinobacteraceae	Marinobacter	Marinobacter persicus	tarA	Yes	No	No	36.58	-	-
930166	Pseudomonadota	Gammaproteobacteria	Pseudomonadales	Pseudomonadaceae	Pseudomonas	Pseudomonas brassicacearum	tarA	Yes	No	No	38	34.04	34.62
285091	Pseudomonadota	Gammaproteobacteria	Oceanospirillales	Alcanivoracaceae	Alloalcanivorax	Alloalcanivorax dieselolei	tarA	Yes	No	No	37.5	-	-
36745	Bacillota	Clostridia	Eubacteriales	Clostridiaceae	Clostridium	Clostridium saccharoperbutylacetonicum	tarA	Yes	No	No	58	-	-
931529	Pseudomonadota	Gammaproteobacteria	Aeromonadales	Aeromonadaceae	Aeromonas	Aeromonas lusitana	tarA	Yes	No	No	35.7	-	-
931866	Pseudomonadota	Alphaproteobacteria	Hyphomicrobiales	Nitrobacteraceae	Bradyrhizobium	Bradyrhizobium ottawaense	tarA	Yes	No	No	39.95	-	-
932741	Pseudomonadota	Alphaproteobacteria	Hyphomicrobiales	Methylobacteriaceae	Methylobacterium	Methylobacterium cerastii	tarRAB	Yes	Yes	Yes	41.89	-	-
933059	Pseudomonadota	Alphaproteobacteria	Rhodobacterales	Paracoccaceae	Gemmobacter	Gemmobacter aquatilis	tarA	Yes	No	No	37.1	-	-
933073	Pseudomonadota	Alphaproteobacteria	Hyphomicrobiales	Xanthobacteraceae	Aquabacter	Aquabacter spiritensis	tarA	Yes	No	No	35.28	-	-
933944	Actinomycetota	Actinomycetes	Kitasatosporales	Streptomycetaceae	Streptomyces	Streptomyces abyssalis	tarRAB	Yes	Yes	Yes	41.8	-	-
934143	Pseudomonadota	Gammaproteobacteria	Alteromonadales	Shewanellaceae	Shewanella	Shewanella electrodiphila	tarA	Yes	No	No	34.1	-	-
157784	Pseudomonadota	Gammaproteobacteria	Pseudomonadales	Pseudomonadaceae	Pseudomonas	Pseudomonas thermotolerans	tarA	Yes	No	No	36.48	-	-
363870	Bacillota	Bacilli	Bacillales	Bacillaceae	Weizmannia	Weizmannia ginsengihumi	tarA	Yes	No	No	40.96	46.1	51.06
936337	Actinomycetota	Actinomycetes	Micrococcales	Microbacteriaceae	Microbacterium	Microbacterium amylolyticum	tarA	Yes	No	No	36.36	30.26
936889	Pseudomonadota	Alphaproteobacteria	Rhodobacterales	Roseobacteraceae	Roseivivax	Roseivivax sediminis	tarRAB	Yes	Yes	Yes	36.56	-	-
938405	Pseudomonadota	Alphaproteobacteria	Rhodospirillales	Acetobacteraceae	Belnapia	Belnapia rosea	tarA	Yes	No	No	38.01	-	-
941986	Actinomycetota	Actinomycetes	Pseudonocardiales	Pseudonocardiaceae	Amycolatopsis	Amycolatopsis bartoniae	tarRAB	Yes	Yes	Yes	22.73	44.47	34.55
941987	Actinomycetota	Actinomycetes	Pseudonocardiales	Pseudonocardiaceae	Amycolatopsis	Amycolatopsis bullii	tarA	Yes	No	No	35.04	42.79	41.54
942865	Pseudomonadota	Betaproteobacteria	Burkholderiales	Burkholderiaceae	Cupriavidus	Cupriavidus plantarum	tarA	Yes	No	No	35.51
942866	Pseudomonadota	Betaproteobacteria	Burkholderiales	Burkholderiaceae	Cupriavidus	Cupriavidus alkaliphilus	tarA	Yes	No	No	37.08	30.6	37.5
943815	Actinomycetota	Actinomycetes	Kitasatosporales	Streptomycetaceae	Streptomyces	Streptomyces shenzhenensis	tarA	Yes	No	No	35.81	-	-
943940	Pseudomonadota	Alphaproteobacteria	Rhodobacterales	Roseobacteraceae	Sagittula	Sagittula marina	tarA	Yes	No	No	34.58	-	-
944492	Actinomycetota	Actinomycetes	Pseudonocardiales	Pseudonocardiaceae	Amycolatopsis	Amycolatopsis thermalba	tarA	Yes	No	No	35	-	-
28197	Campylobacterota	Epsilonproteobacteria	Campylobacterales	Arcobacteraceae	Aliarcobacter	Aliarcobacter butzleri	tarRAB	Yes	Yes	Yes	35.45	34.55	-
945052	Actinomycetota	Actinomycetes	Kitasatosporales	Streptomycetaceae	Streptomyces	Streptomyces heilongjiangensis	tarA	Yes	No	No	44.44	-	-
170652	Pseudomonadota	Gammaproteobacteria	Vibrionales	Vibrionaceae	Vibrio	Vibrio brasiliensis	tarRAB	Yes	Yes	Yes	35.88	-	-
945844	Pseudomonadota	Betaproteobacteria	Burkholderiales	Oxalobacteraceae	Massilia	Massilia oculi	tarA	Yes	No	No	36.29	-	-
946228	Pseudomonadota	Gammaproteobacteria	Alteromonadales	Idiomarinaceae	Aliidiomarina	Aliidiomarina taiwanensis	tarA	Yes	No	No	35.79	-	-
946333	Pseudomonadota	Betaproteobacteria	Burkholderiales		Rhizobacter	Rhizobacter gummiphilus	tarA	Yes	No	No	37.6	-	-
948106	Pseudomonadota	Betaproteobacteria	Burkholderiales	Burkholderiaceae	Paraburkholderia	Paraburkholderia dilworthii	tarA	Yes	No	No	35.12	31.25	33.04
948519	Pseudomonadota	Gammaproteobacteria	Aeromonadales	Aeromonadaceae	Aeromonas	Aeromonas rivipollensis	tarA	Yes	No	No	23.53	-	-
164546	Pseudomonadota	Betaproteobacteria	Burkholderiales	Burkholderiaceae	Cupriavidus	Cupriavidus taiwanensis	tarA	Yes	No	No	38.12	30.44	36.23
980347	Pseudomonadota	Gammaproteobacteria	Oceanospirillales	Halomonadaceae	Halomonas	Halomonas qijiaojingensis	tarRAB	Yes	Yes	Yes	50	-	-
134533	Pseudomonadota	Gammaproteobacteria	Moraxellales	Moraxellaceae	Acinetobacter	Acinetobacter parvus	tarRAB	Yes	Yes	Yes	37.53	34.96	-
984307	Pseudomonadota	Betaproteobacteria	Burkholderiales	Burkholderiaceae	Paraburkholderia	Paraburkholderia kururiensis	tarA	Yes	No	No	37.08	31.64	35.21
985012	Pseudomonadota	Gammaproteobacteria	Xanthomonadales	Xanthomonadaceae	Luteimonas	Luteimonas cucumeris	tarA	Yes	No	No	37.01	-	-
985250	Pseudomonadota	Gammaproteobacteria	Nevskiales	Sinobacteraceae	Sinimarinibacterium	Sinimarinibacterium flocculans	tarA	Yes	No	No	37.27	-	-
986746	Pseudomonadota	Gammaproteobacteria	Cellvibrionales	Microbulbiferaceae	Microbulbifer	Microbulbifer taiwanensis	tarA	Yes	No	No	36.84	-	-
987056	Pseudomonadota	Alphaproteobacteria	Hyphomicrobiales	Parvibaculaceae	Rhodoligotrophos	Rhodoligotrophos appendicifer	tarA	Yes	No	No	36.29	-	-
989370	Pseudomonadota	Alphaproteobacteria	Hyphomicrobiales	Nitrobacteraceae	Bradyrhizobium	Bradyrhizobium manausense	tarA	Yes	No	No	39.46	30.64	36.49
989403	Pseudomonadota	Alphaproteobacteria	Hyphomicrobiales	Stappiaceae	Pseudovibrio	Pseudovibrio axinellae	tarA	Yes	No	No	33.6	-	-
990144	Pseudomonadota	Gammaproteobacteria	Enterobacterales	Morganellaceae	Providencia	Providencia thailandensis	tarRAB	Yes	Yes	Yes	38.11	-	-
990373	Pseudomonadota	Alphaproteobacteria	Rhodospirillales	Acetobacteraceae	Humitalea	Humitalea rosea	tarA	Yes	No	No	37.63	-	-
990712	Pseudomonadota	Alphaproteobacteria	Rhodobacterales	Paracoccaceae	Meinhardsimonia	Meinhardsimonia xiamenensis	tarA	Yes	No	No	35.05	-	-
991904	Pseudomonadota	Alphaproteobacteria	Rhodobacterales	Paracoccaceae	Polymorphum	Polymorphum gilvum	tarRAB	Yes	Yes	Yes	32.44	-	-
993070	Actinomycetota	Actinomycetes	Micrococcales	Micrococcaceae	Pseudarthrobacter	Pseudarthrobacter enclensis	tarA	Yes	No	No	37.98	-	-
994319	Pseudomonadota	Gammaproteobacteria	Pseudomonadales	Marinobacteraceae	Marinobacter	Marinobacter xestospongiae	tarRAB	Yes	Yes	Yes	37.37	-	-
995039	Actinomycetota	Actinomycetes	Micrococcales	Microbacteriaceae	Cryobacterium	Cryobacterium melibiosiphilum	tarRAB	Yes	Yes	Yes	37.6	-	-
995062	Actinomycetota	Actinomycetes	Actinopolysporales	Actinopolysporaceae	Actinopolyspora	Actinopolyspora saharensis	tarRAB	Yes	Yes	Yes	45.46	-	-
996342	Pseudomonadota	Alphaproteobacteria	Rhodobacterales	Roseobacteraceae	Marivita	Marivita hallyeonensis	tarRAB	Yes	Yes	Yes	34.04	-	-
496	Pseudomonadota	Betaproteobacteria	Neisseriales	Neisseriaceae	Neisseria	Neisseria macacae	tarRAB	Yes	Yes	Yes	38.16	-	-
45248	Pseudomonadota	Gammaproteobacteria	Thiotrichales	Thiotrichaceae	Leucothrix	Leucothrix mucor	tarA	Yes	No	No	30.3	-	-
758826	Pseudomonadota	Betaproteobacteria	Burkholderiales	Comamonadaceae	Acidovorax	Acidovorax radicis	tarA	Yes	No	No	38.89	-	-
1531	Bacillota	Clostridia	Eubacteriales	Lachnospiraceae	Enterocloster	Enterocloster clostridioformis	tarA	Yes	No	No	30	-	-
999699	Pseudomonadota	Alphaproteobacteria	Hyphomicrobiales	Nitrobacteraceae	Rhodopseudomonas	Rhodopseudomonas pentothenatexigens	tarA	Yes	No	No	34.15	-	-
1000566	Actinomycetota	Actinomycetes	Pseudonocardiales	Pseudonocardiaceae	Halosaccharopolyspora	Halosaccharopolyspora lacisalsi	tarA	Yes	No	No	32.14	-	-
1001822	Pseudomonadota	Betaproteobacteria	Burkholderiales	Burkholderiaceae	Cupriavidus	Cupriavidus agavae	tarA	Yes	No	No	35.51	-	-
1002526	Pseudomonadota	Gammaproteobacteria	Pseudomonadales	Pseudomonadaceae	Halopseudomonas	Halopseudomonas formosensis	tarA	Yes	No	No	36.48	-	-
1002870	Actinomycetota	Rubrobacteria	Gaiellales	Gaiellaceae	Gaiella	Gaiella occulta	tarA	Yes	No	No	37.63	-	-
1003092	Pseudomonadota	Alphaproteobacteria	Hyphomicrobiales	Methylobacteriaceae	Methylobacterium	Methylobacterium trifolii	tarA	Yes	No	No	40.48	33.12	33.33
29303	Actinomycetota	Actinomycetes	Kitasatosporales	Streptomycetaceae	Streptantibioticus	Streptantibioticus cattleyicolor	tarA	Yes	No	No	20.83	32.18	34.21
1004316	Pseudomonadota	Gammaproteobacteria	Vibrionales	Vibrionaceae	Vibrio	Vibrio sonorensis	tarA	Yes	No	No	37.9	-	-
1004326	Pseudomonadota	Gammaproteobacteria	Vibrionales	Vibrionaceae	Vibrio	Vibrio mexicanus	tarRAB	Yes	Yes	Yes	50	-	-
2692112	Pseudomonadota	Gammaproteobacteria	Pseudomonadales	Pseudomonadaceae	Pseudomonas	Pseudomonas bharatica	tarA	Yes	No	No	23.59	-	-
82987	Pseudomonadota	Gammaproteobacteria	Enterobacterales	Erwiniaceae	Tatumella	Tatumella ptyseos	tarA	Yes	No	No	30.08	32.87	40.35
82981	Pseudomonadota	Gammaproteobacteria	Enterobacterales	Budviciaceae	Leminorella	Leminorella grimontii	tarA	Yes	No	No	44.24	-	-
1006623	Pseudomonadota	Gammaproteobacteria	Aeromonadales	Aeromonadaceae	Aeromonas	Aeromonas cavernicola	tarA	Yes	No	No	33.33	-	-
1007099	Pseudomonadota	Gammaproteobacteria	Pseudomonadales	Pseudomonadaceae	Pseudomonas	Pseudomonas kuykendallii	tarA	Yes	No	No	35.96	-	-
1007511	Pseudomonadota	Alphaproteobacteria	Sphingomonadales	Sphingomonadaceae	Sphingobium	Sphingobium limneticum	tarRAB	Yes	Yes	Yes	36.96	-	-
2374	Bacillota	Negativicutes	Selenomonadales	Sporomusaceae	Acetonema	Acetonema longum	tarRAB	Yes	Yes	Yes	33.6	33.11	45.55
1017270	Bacillota	Bacilli	Bacillales	Bacillaceae	Fictibacillus	Fictibacillus enclensis	tarRAB	Yes	Yes	Yes	63.93	-	-
1017273	Bacillota	Bacilli	Bacillales	Bacillaceae	Domibacillus	Domibacillus enclensis	tarA	Yes	No	No	66.4	-	-
1027633	Actinomycetota	Actinomycetes	Micrococcales	Micrococcaceae	Enteractinococcus	Enteractinococcus coprophilus	tarA	Yes	No	No	33.95	-	-
1028752	Pseudomonadota	Gammaproteobacteria	Alteromonadales	Shewanellaceae	Shewanella	Shewanella aestuarii	tarA	Yes	No	No	34.9	-	-
399	Pseudomonadota	Alphaproteobacteria	Hyphomicrobiales	Rhizobiaceae	Neorhizobium	Neorhizobium galegae	tarA	Yes	No	No	36.36	30.99	32.2
[truncated: 2,573 more rows]
