# Supplementary material for: Trans-aconitic acid assimilation system as a widespread bacterial mechanism for environmental adaptation
Source: ISME J. 2024 Oct 7;18(1):wrae198. doi: 10.1093/ismejo/wrae198 (PMC11495376; doi:10.1093/ismejo/wrae198)
Supplement: TableS7_wrae198 [file tables7_wrae198.xlsx]

## Sheet: Target ratios within phyla
Table S7 The relative abundances of TAA assimilation function within each of the 16 target bacterial phylum
Phylum	Ratio
	tarA-containing species (tarA-type, tarAB-type, and tarRAB-type)	tarAB-containing species (tarRAB-type and tarAB-type)	tarRAB-containing species (tarRAB-type)	Total species number in each phylum
Pseudomonadota	0.516818	0.160606	0.144394	6600
Actinomycetota	0.228821	0.0788066	0.0714889	3553
Bacillota	0.0840039	0.0302543	0.0283231	3107
Campylobacterota	0.221591	0.107955	0.107955	176
Bacteroidota	0.00955734	0.00402414	0.00301811	1988
Thermodesulfobacteriota	0.0347826	0.0173913	0.0173913	230
Cyanobacteriota	0.0274725	0.0164835	0.010989	182
Spirochaetota	0.0184049	0.00613497	0.00613497	163
Synergistota	0.12	0	0	25
Fusobacteriota	0.0454545	0.0227273	0.0227273	44
Acidobacteriota	0.0188679	0	0	53
Bdellovibrionota	0.0714286	0.0714286	0.0714286	14
Chloroflexota	0.0188679	0.0188679	0.0188679	53
Myxococcota	0.0163934	0	0	61
Planctomycetota	0.00819672	0	0	122
Verrucomicrobiota	0.0175439	0	0	57
